# Supplementary material for: Integrated transcriptome and metabolome analysis reveals the molecular mechanism underlying differences in Psa resistance between Actinidia valvata and Actinidia chinensis
Source: Front Plant Sci. 2026 Feb 24;17:1724662. doi: 10.3389/fpls.2026.1724662 (PMC12971698; doi:10.3389/fpls.2026.1724662)
Supplement: Supplementary file 1 [file Table1.xlsx]

## Sheet: S1
Supplementary Table S1. Summary of RNA sequencing and alignment data for each sample
Sample	Total Raw Reads (M)	Total Clean Reads (M)	Total Clean Bases(Gb)	Clean Reads Q20(%)	Clean Reads Q30(%)	Clean Reads Ratio(%)	Total Mapping(%)	Uniquely Mapping(%)
HY_Psa_1	48.93	42.22	6.33	97.73	92.82	86.27	85.51	81.03
HY_Psa_2	50.68	43.08	6.46	97.92	93.44	85	86.17	81.63
HY_Psa_3	48.93	42.25	6.34	98	93.68	86.34	85.49	80.93
HY_ck_1	47.19	42.77	6.42	97.49	92.09	90.64	87.34	82.88
HY_ck_2	48.93	43.17	6.47	97.84	93.17	88.21	86.97	82.41
HY_ck_3	48.93	43.02	6.45	97.78	92.98	87.92	85.53	81.1
A. valvata_Psa_1	48.93	42.2	6.33	97.78	93	86.24	94.88	91.87
A. valvata_Psa_2	48.93	42.5	6.38	97.85	93.13	86.86	95.18	92.04
A. valvata_Psa_3	48.93	43.21	6.48	97.78	92.98	88.29	95.22	92.09
A. valvata_ck_1	47.19	42.17	6.32	97.85	93.21	89.36	95.9	92.83
A. valvata_ck_2	48.93	42.11	6.32	97.55	92.23	86.06	95.25	91.93
A. valvata_ck_3	48.93	42.54	6.38	97.94	93.48	86.93	95.29	92.12

## Sheet: S2
Supplementary Table S2. The expression of 1781 DEGs and their KEGG annotations
Gene ID1781DEGs	HY_Psa_1	HY_Psa_2	HY_Psa_3	HY_ck_1	HY_ck_2	HY_ck_3	A. valvata_Psa_1	A. valvata_Psa_2	A. valvata_Psa_3	A. valvata_ck_1	A. valvata_ck_2	A. valvata_ck_3	desc_tf	desc_prg	desc_kegg	desc_nr	desc_go	custom_str_Swissprot
AVa01g00140	0.11	0.33	0.16	0.05	0	0	2.29	0.43	0	0	0	0	NA	NA	K23618//acyl-activating enzyme 11/12 [EC:6.2.1.2 6.2.1.-]	PSS36620.1|0.0|Butyrate--CoA ligase AAE11, peroxisomal like [Actinidia chinensis var. chinensis]	GO:1901360//organic cyclic compound metabolic process;GO:0006725//cellular aromatic compound metabolic process;GO:0008152//metabolic process;GO:0009987//cellular process;GO:0009698//phenylpropanoid metabolic process;GO:0019748//secondary metabolic process;GO:0044237//cellular metabolic process;GO:0071704//organic substance metabolic process;GO:0016878//acid-thiol ligase activity;GO:0016877//ligas…	sp|Q9C8D4|AAE11_ARATH/2.70e-255/Butyrate--CoA ligase AAE11, peroxisomal OS=Arabidopsis thaliana OX=3702 GN=AAE11 PE=1 SV=1
AVa01g00249	3.6	5.61	2.49	2.87	2.88	3.44	0.06	0.25	1.33	1.39	2.83	1.23	NA	NA	K12309//beta-galactosidase [EC:3.2.1.23]+ko00600//Sphingolipid metabolism+ko00604//Glycosphingolipid biosynthesis - ganglio series+ko00531//Glycosaminoglycan degradation+ko00511//Other glycan degradation+ko01100//Metabolic pathways+ko00052//Galactose metabolism	PSS36522.1|0.0|Beta-galactosidase [Actinidia chinensis var. chinensis]	GO:0071704//organic substance metabolic process;GO:0005975//carbohydrate metabolic process;GO:0008152//metabolic process;GO:0044238//primary metabolic process;GO:0004553//hydrolase activity, hydrolyzing O-glycosyl compounds;GO:0004565//beta-galactosidase activity;GO:0016787//hydrolase activity;GO:0016798//hydrolase activity, acting on glycosyl bonds;GO:0030246//carbohydrate binding;GO:0003824//ca…	sp|Q9SCV9|BGAL3_ARATH/0.0/Beta-galactosidase 3 OS=Arabidopsis thaliana OX=3702 GN=BGAL3 PE=2 SV=1
AVa01g00272	0.69	1.35	1.65	1.38	1.42	2.41	0.37	0.22	0.41	2.96	2.97	2.03	NA	NA	K09590//brassinosteroid-6-oxidase 1 [EC:1.14.-.-]+ko00905//Brassinosteroid biosynthesis+ko01100//Metabolic pathways+ko01110//Biosynthesis of secondary metabolites;K09843//(+)-abscisic acid 8'-hydroxylase [EC:1.14.14.137]+ko00906//Carotenoid biosynthesis+ko01110//Biosynthesis of secondary metabolites	PSS36501.1|3.36e-216|UPF0261 protein like [Actinidia chinensis var. chinensis]	GO:0003824//catalytic activity;	sp|A7M6E7|TM1R_SOLLC/1.23e-150/ToMV resistance protein Tm-1(GCR237) OS=Solanum lycopersicum OX=4081 GN=Tm-1 PE=1 SV=1
AVa01g00365	44.54	39.84	123.01	51.16	47.68	82.03	13.46	16.74	15.59	39.77	39.08	39.33	NA	NA	K14397//cleavage and polyadenylation specificity factor subunit 5+ko03015//mRNA surveillance pathway	PSS36416.1|5.58e-155|Pre-mRNA cleavage factor Im subunit like [Actinidia chinensis var. chinensis]	GO:0016070//RNA metabolic process;GO:0006378//mRNA polyadenylation;GO:0046483//heterocycle metabolic process;GO:0006725//cellular aromatic compound metabolic process;GO:0009987//cellular process;GO:0031124//mRNA 3'-end processing;GO:0006397//mRNA processing;GO:0043631//RNA polyadenylation;GO:0044238//primary metabolic process;GO:0010467//gene expression;GO:0071704//organic substance metabolic pro…	sp|Q94AF0|CFIS1_ARATH/3.88e-110/Pre-mRNA cleavage factor Im 25 kDa subunit 1 OS=Arabidopsis thaliana OX=3702 GN=CFIS1 PE=1 SV=1
AVa01g00388	0.21	1.01	1.92	0.2	0	0.62	3.52	4.81	1.8	0.18	0	0.18	NA	NA	NA	PSS36396.1|1.38e-126|hypothetical protein CEY00_Acc00908 [Actinidia chinensis var. chinensis]	GO:0016021//integral component of membrane;GO:0031224//intrinsic component of membrane;GO:0016020//membrane;GO:0110165//cellular anatomical entity;	NA
AVa01g00502	3.8	1.77	2.77	3.28	1.44	1.54	6.78	6.07	4.12	3.02	2.09	3.02	NA	NA	K21891//calcium load-activated calcium channel;K21891//calcium load-activated calcium channel	PSS21117.1|2.03e-122|Calcium load-activated calcium channel like [Actinidia chinensis var. chinensis]	GO:0065007//biological regulation;GO:0009987//cellular process;GO:0050801//ion homeostasis;GO:0006873//cellular ion homeostasis;GO:0055080//cation homeostasis;GO:0006875//cellular metal ion homeostasis;GO:0055074//calcium ion homeostasis;GO:0072507//divalent inorganic cation homeostasis;GO:0055065//metal ion homeostasis;GO:0048878//chemical homeostasis;GO:0055082//cellular chemical homeostasis;GO…	NA
AVa01g00545	0	0	0	0	0	0	0.27	0.34	0.26	0.07	0	0	NA	NA	NA	PSS36061.1|2.53e-192|Leucine-rich repeat protein [Actinidia chinensis var. chinensis]	GO:0016627//oxidoreductase activity, acting on the CH-CH group of donors;GO:0106413//dihydrouridine synthase activity;GO:0003824//catalytic activity;GO:0043167//ion binding;GO:0140101//catalytic activity, acting on a tRNA;GO:0050660//flavin adenine dinucleotide binding;GO:0017150//tRNA dihydrouridine synthase activity;GO:0043168//anion binding;GO:1901363//heterocyclic compound binding;GO:0140640/…	sp|Q8W3M4|Y4744_ARATH/8.15e-32/Uncharacterized protein At4g06744 OS=Arabidopsis thaliana OX=3702 GN=At4g06744 PE=2 SV=1
AVa01g00565	2.13	3.8	6.99	3.67	3.87	5.75	14.99	8.73	4.34	4.83	3.21	2.94	NA	Disease resistance protein (TIR-NBS-LRR class) family (best arabidopsis hit)	K00695//sucrose synthase [EC:2.4.1.13]+ko01100//Metabolic pathways+ko00500//Starch and sucrose metabolism+ko01110//Biosynthesis of secondary metabolites;K08852//serine/threonine-protein kinase/endoribonuclease IRE1 [EC:2.7.11.1 3.1.26.-]+ko04141//Protein processing in endoplasmic reticulum;K16225//probable WRKY transcription factor 52+ko04626//Plant-pathogen interaction;K16226//disease resistance…	PSS36205.1|0.0|TMV resistance protein like [Actinidia chinensis var. chinensis]	GO:0050789//regulation of biological process;GO:0009987//cellular process;GO:0006950//response to stress;GO:0050794//regulation of cellular process;GO:0007165//signal transduction;GO:0050896//response to stimulus;GO:0023052//signaling;GO:0006952//defense response;GO:0065007//biological regulation;GO:0007154//cell communication;GO:0051716//cellular response to stimulus;GO:0097367//carbohydrate der…	sp|Q40392|TMVRN_NICGU/2.14e-97/TMV resistance protein N OS=Nicotiana glutinosa OX=35889 GN=N PE=1 SV=1
AVa01g00602	3.29	3.24	5.08	2.47	6.3	3.28	10.63	9.6	8.27	4.61	4.47	4.7	NA	NA	K03260//translation initiation factor 4G	PSS36168.1|1.57e-226|Zinc finger protein like [Actinidia chinensis var. chinensis]	GO:0046872//metal ion binding;GO:0043169//cation binding;GO:0097159//organic cyclic compound binding;GO:1901363//heterocyclic compound binding;GO:0046914//transition metal ion binding;GO:0003676//nucleic acid binding;GO:0043167//ion binding;GO:0005488//binding;GO:0008270//zinc ion binding;	NA
AVa01g00636	0.96	0.57	0.23	0.58	0.31	0	9.26	6.93	2.91	0.37	0.41	0.67	NA	NA	NA	PSS36137.1|8.15e-96|Cathepsin L-like [Actinidia chinensis var. chinensis]	NA	NA
AVa01g00685	8.56	4.78	10.96	5.27	8.41	8.39	22.39	31.83	25.82	4.72	2.2	13.96	NA	NA	NA	PSS20927.1|2.10e-101|Tetratricopeptide repeat protein [Actinidia chinensis var. chinensis]	GO:0031224//intrinsic component of membrane;GO:0110165//cellular anatomical entity;GO:0016020//membrane;GO:0016021//integral component of membrane;	NA
AVa01g00801	10.27	14.72	0.87	15.17	17.66	1.71	128.82	158.01	104.68	9.15	6.74	8.58	NA	NA	K00430//peroxidase [EC:1.11.1.7]+ko01100//Metabolic pathways+ko01110//Biosynthesis of secondary metabolites+ko00940//Phenylpropanoid biosynthesis	PSS36034.1|2.44e-231|Peroxidase [Actinidia chinensis var. chinensis]	GO:0006950//response to stress;GO:0044248//cellular catabolic process;GO:0042744//hydrogen peroxide catabolic process;GO:0044237//cellular metabolic process;GO:0050896//response to stimulus;GO:0008152//metabolic process;GO:0042743//hydrogen peroxide metabolic process;GO:0009987//cellular process;GO:0009056//catabolic process;GO:0006979//response to oxidative stress;GO:0072593//reactive oxygen spe…	sp|Q9SZE7|PER51_ARATH/1.95e-167/Peroxidase 51 OS=Arabidopsis thaliana OX=3702 GN=PER51 PE=2 SV=1
AVa01g00810	1.36	1.81	0.12	0.69	1.15	1.52	5.02	2.77	3.55	0.77	1.08	1.36	NA	NA	K01537//P-type Ca2+ transporter type 2C [EC:7.2.2.10]	PSS36027.1|0.0|Calcium-transporting ATPase [Actinidia chinensis var. chinensis]	GO:0016021//integral component of membrane;GO:0016020//membrane;GO:0110165//cellular anatomical entity;GO:0031224//intrinsic component of membrane;GO:0008324//cation transmembrane transporter activity;GO:0005388//P-type calcium transporter activity;GO:0017076//purine nucleotide binding;GO:0022853//active ion transmembrane transporter activity;GO:0046873//metal ion transmembrane transporter activi…	sp|O81108|ACA2_ARATH/0.0/Calcium-transporting ATPase 2, plasma membrane-type OS=Arabidopsis thaliana OX=3702 GN=ACA2 PE=1 SV=1
AVa01g00811	0.82	0.67	0.31	1.32	1.04	0.54	1.94	1.2	2.59	0.45	1.6	0.36	NA	NA	K15040//voltage-dependent anion channel protein 2	PSS36026.1|6.87e-184|Eukaryotic porin/Tom40 protein [Actinidia chinensis var. chinensis]	GO:0043227//membrane-bounded organelle;GO:0031967//organelle envelope;GO:0110165//cellular anatomical entity;GO:0043226//organelle;GO:0043231//intracellular membrane-bounded organelle;GO:0005740//mitochondrial envelope;GO:0005737//cytoplasm;GO:0031090//organelle membrane;GO:0098588//bounding membrane of organelle;GO:0031975//envelope;GO:0005739//mitochondrion;GO:0019867//outer membrane;GO:0005741…	sp|Q9FJX3|VDAC2_ARATH/5.62e-126/Mitochondrial outer membrane protein porin 2 OS=Arabidopsis thaliana OX=3702 GN=VDAC2 PE=1 SV=1
AVa01g00958	8.86	6.74	22.68	2.56	4.37	12.66	0.08	0	1.89	8.59	8.72	4.2	NA	NA	K08286//protein-serine/threonine kinase [EC:2.7.11.-];K08286//protein-serine/threonine kinase [EC:2.7.11.-]	PSS35808.1|0.0|Serine/threonine-protein kinase [Actinidia chinensis var. chinensis]	GO:0044267//cellular protein metabolic process;GO:1901564//organonitrogen compound metabolic process;GO:0006796//phosphate-containing compound metabolic process;GO:0071704//organic substance metabolic process;GO:0043170//macromolecule metabolic process;GO:0008152//metabolic process;GO:0006793//phosphorus metabolic process;GO:0036211//protein modification process;GO:0006807//nitrogen compound meta…	sp|Q39183|D6KL2_ARATH/7.29e-228/Serine/threonine-protein kinase D6PKL2 OS=Arabidopsis thaliana OX=3702 GN=D6PKL2 PE=1 SV=1
AVa01g01200	0	0	0	0	0	0	0.37	0.17	0.13	0	0	0.05	NA	NA	NA	PSS24002.1|1.92e-161|NADH-ubiquinone oxidoreductase [Actinidia chinensis var. chinensis]	GO:0031224//intrinsic component of membrane;GO:0016020//membrane;GO:0016021//integral component of membrane;GO:0110165//cellular anatomical entity;GO:0003824//catalytic activity;GO:0140640//catalytic activity, acting on a nucleic acid;GO:0140657//ATP-dependent activity;GO:0016872//intramolecular lyase activity;GO:0016853//isomerase activity;GO:0004386//helicase activity;	NA
AVa01g01201	10.07	7.03	42.21	6.35	12.18	16.56	1.89	3.69	1.3	8.06	5.4	5.15	NA	PREDICTED: Vitis vinifera hypothetical protein LOC100251471 (LOC100251471), mRNA	K19825//2-alkenal reductase (NADP+) [EC:1.3.1.102]	PSS35908.1|1.18e-242|2-alkenal reductase [Actinidia chinensis var. chinensis]	GO:0003824//catalytic activity;GO:0032440//2-alkenal reductase [NAD(P)+] activity;GO:0016628//oxidoreductase activity, acting on the CH-CH group of donors, NAD or NADP as acceptor;GO:0016491//oxidoreductase activity;GO:0016627//oxidoreductase activity, acting on the CH-CH group of donors;	sp|Q9SLN8|DBR_TOBAC/5.30e-203/2-alkenal reductase (NADP(+)-dependent) OS=Nicotiana tabacum OX=4097 GN=DBR PE=1 SV=1
AVa01g01247	4.02	4.13	1.34	3.63	4.73	2.93	8.95	7.41	5.69	3.05	3	2.54	NA	NA	K17605//serine/threonine-protein phosphatase 2A activator;K17605//serine/threonine-protein phosphatase 2A activator;K14407//cleavage stimulation factor subunit 2+ko03015//mRNA surveillance pathway	PSS35684.1|9.06e-180|F-box/LRR-repeat protein [Actinidia chinensis var. chinensis]	NA	sp|Q9M2Z5|FBL53_ARATH/2.05e-18/F-box/LRR-repeat protein At3g48880 OS=Arabidopsis thaliana OX=3702 GN=At3g48880 PE=2 SV=1
AVa01g01313	0.83	7.52	10.86	5.07	7.66	5.74	1.57	1.67	2.05	6.83	2.18	2.97	GRAS	NA	K14494//DELLA protein+ko04075//Plant hormone signal transduction	PSS17707.1|0.0|Protein SCARECROW like [Actinidia chinensis var. chinensis]	NA	sp|Q2Z2E9|SCR_IPONI/9.08e-245/Protein SCARECROW OS=Ipomoea nil OX=35883 GN=SCR PE=1 SV=1
AVa01g01343	0	0.51	0	0	0	0	14.57	9.88	10	1.16	0.2	0.19	NA	NA	K03239//translation initiation factor eIF-2B subunit alpha	PSS23864.1|3.61e-120|Protein LURP-one-related like [Actinidia chinensis var. chinensis]	NA	sp|Q9LZX1|LOR15_ARATH/7.21e-75/Protein LURP-one-related 15 OS=Arabidopsis thaliana OX=3702 GN=At5g01750 PE=1 SV=1
AVa01g01362	12.1	13.28	6.8	9.67	11.4	5.88	38.61	29.52	17.56	12.4	8.69	8.92	NA	NA	NA	PSS17661.1|4.44e-118|Protein of unknown function DUF538 protein [Actinidia chinensis var. chinensis]	NA	sp|Q9M015|Y5161_ARATH/4.44e-90/Uncharacterized protein At5g01610 OS=Arabidopsis thaliana OX=3702 GN=At5g01610 PE=1 SV=1
AVa01g01374	5.52	7.32	2.41	5.59	5.53	3.63	9.1	7.89	11.44	3.43	5.36	4.51	NA	NA	K06272//integrin-linked kinase [EC:2.7.11.1];K06272//integrin-linked kinase [EC:2.7.11.1];K06272//integrin-linked kinase [EC:2.7.11.1]	PSS17649.1|1.05e-270|Serine/threonine-protein kinase [Actinidia chinensis var. chinensis]	GO:0019219//regulation of nucleobase-containing compound metabolic process;GO:0050789//regulation of biological process;GO:0051254//positive regulation of RNA metabolic process;GO:0031326//regulation of cellular biosynthetic process;GO:2001141//regulation of RNA biosynthetic process;GO:0050794//regulation of cellular process;GO:0031328//positive regulation of cellular biosynthetic process;GO:0010…	sp|F4IS56|ILK1_ARATH/2.76e-64/Integrin-linked protein kinase 1 OS=Arabidopsis thaliana OX=3702 GN=ILK1 PE=1 SV=1
AVa01g01380	0.19	0.21	0.33	0.18	0.17	0.14	3.34	3.13	1.74	0.85	0.17	0.12	NA	NA	K03327//multidrug resistance protein, MATE family;K04733//interleukin-1 receptor-associated kinase 4 [EC:2.7.11.1];K13459//disease resistance protein RPS2+ko04626//Plant-pathogen interaction	PSS17643.1|0.0|Rust resistance kinase [Actinidia chinensis var. chinensis]	GO:0016020//membrane;GO:0110165//cellular anatomical entity;GO:0031224//intrinsic component of membrane;GO:0016021//integral component of membrane;GO:0035639//purine ribonucleoside triphosphate binding;GO:0003824//catalytic activity;GO:0030246//carbohydrate binding;GO:1901265//nucleoside phosphate binding;GO:0005488//binding;GO:0016301//kinase activity;GO:0032559//adenyl ribonucleotide binding;GO…	sp|P93604|LRK10_WHEAT/6.13e-120/Rust resistance kinase Lr10 OS=Triticum aestivum OX=4565 GN=LRK10 PE=2 SV=1
AVa02g00178	0	0	0	0	0	0	4.27	1.79	0.22	0.45	0.45	0	NA	NA	K24684//AN1-type zinc finger protein 1	PSS35192.1|1.45e-133|Zinc finger AN1 domain-containing stress-associated protein [Actinidia chinensis var. chinensis]	GO:0110165//cellular anatomical entity;GO:0005622//intracellular anatomical structure;GO:0005737//cytoplasm;GO:0046914//transition metal ion binding;GO:0005488//binding;GO:0046872//metal ion binding;GO:0043169//cation binding;GO:0008270//zinc ion binding;GO:0043167//ion binding;	sp|Q67YE6|SAP12_ARATH/2.38e-76/Zinc finger AN1 domain-containing stress-associated protein 12 OS=Arabidopsis thaliana OX=3702 GN=SAP12 PE=2 SV=2
AVa02g00186	0	0	0	0	0	0	3.73	4.03	0.1	0	0	0	NA	NA	K07761//metalloendoproteinase 5-MMP [EC:3.4.24.-]	PSS35187.1|6.14e-180|Metalloendoproteinase [Actinidia chinensis var. chinensis]	GO:0006807//nitrogen compound metabolic process;GO:0044238//primary metabolic process;GO:0044260//cellular macromolecule metabolic process;GO:0044237//cellular metabolic process;GO:0006259//DNA metabolic process;GO:0015074//DNA integration;GO:0008152//metabolic process;GO:0009987//cellular process;GO:0090304//nucleic acid metabolic process;GO:0071704//organic substance metabolic process;GO:190136…	sp|O04529|2MMP_ARATH/2.08e-81/Metalloendoproteinase 2-MMP OS=Arabidopsis thaliana OX=3702 GN=2MMP PE=1 SV=1
AVa02g00253	37.91	37.16	45.29	38.13	33.25	46.02	9.1	10.75	15.12	22.62	35.05	22.74	NA	NA	K21989//calcium permeable stress-gated cation channel;K21989//calcium permeable stress-gated cation channel;K21989//calcium permeable stress-gated cation channel;K21989//calcium permeable stress-gated cation channel	PSS35126.1|0.0|CSC1-like protein [Actinidia chinensis var. chinensis]	GO:0006811//ion transport;GO:0051234//establishment of localization;GO:0051179//localization;GO:0006810//transport;GO:0031224//intrinsic component of membrane;GO:0005886//plasma membrane;GO:0110165//cellular anatomical entity;GO:0016021//integral component of membrane;GO:0071944//cell periphery;GO:0016020//membrane;GO:0022857//transmembrane transporter activity;GO:0005215//transporter activity;GO…	sp|Q8GUH7|CSCLC_ARATH/0.0/CSC1-like protein HYP1 OS=Arabidopsis thaliana OX=3702 GN=HYP1 PE=2 SV=1
AVa02g00263	0	0	0.07	0	0	0	0.42	0.96	0.29	0.24	0.18	0.06	C2H2	NA	NA	PSS35115.1|1.01e-292|Zinc finger protein [Actinidia chinensis var. chinensis]	NA	sp|Q9M202|ZAT9_ARATH/5.06e-19/Zinc finger protein ZAT9 OS=Arabidopsis thaliana OX=3702 GN=ZAT9 PE=2 SV=1
AVa02g00306	5.42	8.92	2.21	13.8	8.49	8.74	18	17.19	12.7	5.06	10.86	7.83	NA	NA	K11599//proteasome maturation protein+ko03050//Proteasome	PSS35066.1|2.51e-100|Cyclin-B1-2 like [Actinidia chinensis var. chinensis]	GO:0065003//protein-containing complex assembly;GO:0044085//cellular component biogenesis;GO:0016043//cellular component organization;GO:0043933//protein-containing complex organization;GO:0022607//cellular component assembly;GO:0043248//proteasome assembly;GO:0009987//cellular process;GO:0071840//cellular component organization or biogenesis;	sp|Q0DWQ7|CCB12_ORYSJ/8.32e-29/Cyclin-B1-2 OS=Oryza sativa subsp. japonica OX=39947 GN=CYCB1-2 PE=3 SV=1
AVa02g00374	36.83	22.36	7.21	21.68	20.09	10.88	100	85.86	66.47	27.46	30.87	46.56	NA	NA	NA	PSS34984.1|4.76e-114|Protein EARLY RESPONSIVE TO DEHYDRATION 15 like [Actinidia chinensis var. chinensis]	NA	sp|Q39096|ERD15_ARATH/3.73e-45/Protein EARLY RESPONSIVE TO DEHYDRATION 15 OS=Arabidopsis thaliana OX=3702 GN=ERD15 PE=1 SV=1
AVa02g00535	0.22	0.4	0.39	0.31	0.28	0.27	0.98	0.99	1.09	0.58	0.25	0.34	NA	NA	K18081//myotubularin-related protein 1/2 [EC:3.1.3.64 3.1.3.95]+ko01100//Metabolic pathways+ko04070//Phosphatidylinositol signaling system+ko00562//Inositol phosphate metabolism	PSS34907.1|0.0|Ferredoxin-dependent glutamate synthase [Actinidia chinensis var. chinensis]	GO:0065007//biological regulation;GO:0040008//regulation of growth;GO:0050789//regulation of biological process;GO:0045927//positive regulation of growth;GO:0048518//positive regulation of biological process;	sp|Q9XID5|PSI1_ARATH/1.48e-20/Protein PSK SIMULATOR 1 OS=Arabidopsis thaliana OX=3702 GN=PSI1 PE=1 SV=2
AVa02g00560	1.8	3.29	1.05	0.81	1.42	0.51	8.06	7.06	4.03	1.03	0.47	0.69	NA	NA	K19704//protein phosphatase PTC1 [EC:3.1.3.16]	PSR97971.1|1.51e-192|Protein phosphatase 2C-like protein [Actinidia chinensis var. chinensis]	GO:0003824//catalytic activity;GO:0042578//phosphoric ester hydrolase activity;GO:0016791//phosphatase activity;GO:0016787//hydrolase activity;GO:0016788//hydrolase activity, acting on ester bonds;	sp|Q93YW5|P2C58_ARATH/4.68e-36/Probable protein phosphatase 2C 58 OS=Arabidopsis thaliana OX=3702 GN=At4g28400 PE=2 SV=1
AVa02g00568	6.37	5.74	9.6	10.21	7.06	3.65	20.77	18.62	15.19	4.1	3.27	6.04	NA	NA	NA	PSR97977.1|7.67e-82|Formin-like protein [Actinidia chinensis var. chinensis]	NA	NA
AVa02g00639	2.29	0.98	0	0.79	0.56	1.37	17.97	22.19	18.17	0.98	0.97	6.25	NA	NA	NA	PSS34852.1|2.24e-65|Microneme antigen like [Actinidia chinensis var. chinensis]	GO:0040008//regulation of growth;GO:0045927//positive regulation of growth;GO:0048639//positive regulation of developmental growth;GO:0046622//positive regulation of organ growth;GO:0065007//biological regulation;GO:0051240//positive regulation of multicellular organismal process;GO:0046620//regulation of organ growth;GO:0051239//regulation of multicellular organismal process;GO:0048518//positive…	sp|Q6NMD6|ARGOS_ARATH/2.98e-13/Protein AUXIN-REGULATED GENE INVOLVED IN ORGAN SIZE OS=Arabidopsis thaliana OX=3702 GN=ARGOS PE=2 SV=1
AVa02g00694	7.51	5.61	2.32	5.03	6.38	2.87	21.92	27.76	20.86	4.88	3.64	4.33	NA	NA	NA	PSS34815.1|5.20e-79|Protein RALF-like [Actinidia chinensis var. chinensis]	GO:0110165//cellular anatomical entity;GO:0005576//extracellular region;	sp|Q2HIM9|RLF31_ARATH/9.90e-29/Protein RALF-like 31 OS=Arabidopsis thaliana OX=3702 GN=RALFL31 PE=3 SV=1
AVa02g00700	0.73	2.05	1.32	1.22	1.46	2	2.21	3.55	2.37	1.17	0.68	1.94	NA	NA	K13435//serine/threonine-protein kinase Pto+ko04626//Plant-pathogen interaction;K13430//serine/threonine-protein kinase PBS1 [EC:2.7.11.1]+ko04626//Plant-pathogen interaction;K13436//pto-interacting protein 1 [EC:2.7.11.1]+ko04626//Plant-pathogen interaction;K13435//serine/threonine-protein kinase Pto+ko04626//Plant-pathogen interaction;K13430//serine/threonine-protein kinase PBS1 [EC:2.7.11.1]+k…	PSS34809.1|2.09e-142|Receptor-like protein kinase [Actinidia chinensis var. chinensis]	GO:0032553//ribonucleotide binding;GO:0035639//purine ribonucleoside triphosphate binding;GO:0017076//purine nucleotide binding;GO:0032555//purine ribonucleotide binding;GO:0140096//catalytic activity, acting on a protein;GO:0005524//ATP binding;GO:0097367//carbohydrate derivative binding;GO:0043167//ion binding;GO:0036094//small molecule binding;GO:0032559//adenyl ribonucleotide binding;GO:00167…	sp|Q9SCZ4|FERON_ARATH/3.70e-74/Receptor-like protein kinase FERONIA OS=Arabidopsis thaliana OX=3702 GN=FER PE=1 SV=1
AVa02g00755	0.46	0.78	0.1	0	0.38	0	7.07	4.53	4.61	0	0	0.09	OFP	NA	K01870//isoleucyl-tRNA synthetase [EC:6.1.1.5]+ko00970//Aminoacyl-tRNA biosynthesis	PSS34756.1|3.20e-177|Transcription repressor like [Actinidia chinensis var. chinensis]	GO:1903506//regulation of nucleic acid-templated transcription;GO:0031327//negative regulation of cellular biosynthetic process;GO:0065007//biological regulation;GO:0048519//negative regulation of biological process;GO:0051252//regulation of RNA metabolic process;GO:1902679//negative regulation of RNA biosynthetic process;GO:0010605//negative regulation of macromolecule metabolic process;GO:00313…	sp|Q9LZW2|OFP1_ARATH/2.82e-31/Transcription repressor OFP1 OS=Arabidopsis thaliana OX=3702 GN=OFP1 PE=1 SV=1
AVa02g00816	3.89	6.13	1.58	4.35	4.56	2.72	10.57	9.21	7.99	4.26	4.8	4.29	NA	NA	K08518//syntaxin-binding protein 5;K08518//syntaxin-binding protein 5;K08518//syntaxin-binding protein 5;K08518//syntaxin-binding protein 5	PSS34691.1|0.0|Syntaxin-binding protein 5-like [Actinidia chinensis var. chinensis]	GO:0051234//establishment of localization;GO:0006810//transport;GO:0051179//localization;GO:0016192//vesicle-mediated transport;GO:0016021//integral component of membrane;GO:0110165//cellular anatomical entity;GO:0031224//intrinsic component of membrane;GO:0016020//membrane;	NA
AVa02g00831	0.06	0	0	0.05	0.11	0.22	7.89	1.73	0.38	0	0.15	0.07	NA	NA	K07300//Ca2+:H+ antiporter;K07300//Ca2+:H+ antiporter	PSS34664.1|3.86e-293|Vacuolar cation/proton exchanger like [Actinidia chinensis var. chinensis]	GO:0019725//cellular homeostasis;GO:0055082//cellular chemical homeostasis;GO:0098771//inorganic ion homeostasis;GO:0034220//ion transmembrane transport;GO:0070588//calcium ion transmembrane transport;GO:0006812//cation transport;GO:0006873//cellular ion homeostasis;GO:0006874//cellular calcium ion homeostasis;GO:0006810//transport;GO:0098662//inorganic cation transmembrane transport;GO:0048878//…	sp|Q93Z81|CAX3_ARATH/7.78e-219/Vacuolar cation/proton exchanger 3 OS=Arabidopsis thaliana OX=3702 GN=CAX3 PE=1 SV=1
AVa02g00842	1.77	0.78	0.16	1.51	0.46	0.24	3.29	1.72	1.03	0.77	0.51	0.49	NA	NA	K01988//lactosylceramide 4-alpha-galactosyltransferase [EC:2.4.1.228]+ko00603//Glycosphingolipid biosynthesis - globo and isoglobo series+ko00601//Glycosphingolipid biosynthesis - lacto and neolacto series+ko01100//Metabolic pathways	PSS34652.1|1.81e-302|Alpha 1,4-glycosyltransferase domain protein [Actinidia chinensis var. chinensis]	GO:0110165//cellular anatomical entity;GO:0016021//integral component of membrane;GO:0031224//intrinsic component of membrane;GO:0016020//membrane;GO:0016740//transferase activity;GO:0003824//catalytic activity;	sp|P0C8Q4|Y4990_ARATH/5.80e-41/Uncharacterized protein At4g19900 OS=Arabidopsis thaliana OX=3702 GN=At4g19900 PE=2 SV=1
AVa02g00861	206.4	75.39	2.47	80.31	131.92	44.21	233.84	257.74	193.11	12.82	5.18	117.82	NA	NA	K19747//BAHD acyltransferase [EC:2.3.1.-]	PSS34637.1|0.0|BAHD acyltransferase [Actinidia chinensis var. chinensis]	GO:0003824//catalytic activity;GO:0016747//acyltransferase activity, transferring groups other than amino-acyl groups;GO:0016746//acyltransferase activity;GO:0016740//transferase activity;	sp|Q9FF86|DCR_ARATH/3.39e-65/BAHD acyltransferase DCR OS=Arabidopsis thaliana OX=3702 GN=DCR PE=2 SV=1
AVa02g00931	9.42	6.22	10.42	9.29	6.28	11.29	2.13	2.57	3.41	3.98	9.08	5.64	NA	NA	K00995//CDP-diacylglycerol---glycerol-3-phosphate 3-phosphatidyltransferase [EC:2.7.8.5]+ko01100//Metabolic pathways+ko00564//Glycerophospholipid metabolism;K00995//CDP-diacylglycerol---glycerol-3-phosphate 3-phosphatidyltransferase [EC:2.7.8.5]+ko01100//Metabolic pathways+ko00564//Glycerophospholipid metabolism;K00995//CDP-diacylglycerol---glycerol-3-phosphate 3-phosphatidyltransferase [EC:2.7.8…	PSS32618.1|8.19e-176|CDP-diacylglycerol--glycerol-3-phosphate 3-phosphatidyltransferase [Actinidia chinensis var. chinensis]	GO:0006629//lipid metabolic process;GO:0090407//organophosphate biosynthetic process;GO:0008654//phospholipid biosynthetic process;GO:0008610//lipid biosynthetic process;GO:0071704//organic substance metabolic process;GO:0044249//cellular biosynthetic process;GO:0006793//phosphorus metabolic process;GO:0006796//phosphate-containing compound metabolic process;GO:1901576//organic substance biosynth…	sp|O80952|PGPS1_ARATH/1.19e-101/CDP-diacylglycerol--glycerol-3-phosphate 3-phosphatidyltransferase 1, chloroplastic OS=Arabidopsis thaliana OX=3702 GN=PGPS1 PE=1 SV=1
AVa02g01021	1.69	7.17	3	1.73	3.6	1.91	0.43	0.62	0.65	0.97	2.13	1.4	NA	NA	K13946//auxin influx carrier (AUX1 LAX family)+ko04075//Plant hormone signal transduction	PSS34486.1|0.0|Auxin transporter-like protein [Actinidia chinensis var. chinensis]	GO:0015849//organic acid transport;GO:0006810//transport;GO:0006865//amino acid transport;GO:0071705//nitrogen compound transport;GO:0051234//establishment of localization;GO:0071702//organic substance transport;GO:0051179//localization;GO:0016021//integral component of membrane;GO:0110165//cellular anatomical entity;GO:0031224//intrinsic component of membrane;GO:0016020//membrane;	sp|Q9FEL7|LAX2_MEDTR/7.74e-311/Auxin transporter-like protein 2 OS=Medicago truncatula OX=3880 GN=LAX2 PE=2 SV=1
AVa02g01035	9.77	11.41	21.95	9.66	14.33	17.19	4.08	6.27	6.8	10.4	15.31	8.81	NA	NA	K05857//phosphatidylinositol phospholipase C, delta [EC:3.1.4.11]+ko01100//Metabolic pathways+ko04070//Phosphatidylinositol signaling system+ko00562//Inositol phosphate metabolism	PSS34473.1|0.0|Phosphoinositide phospholipase [Actinidia chinensis var. chinensis]	GO:0023052//signaling;GO:0035556//intracellular signal transduction;GO:0007154//cell communication;GO:0048015//phosphatidylinositol-mediated signaling;GO:0050789//regulation of biological process;GO:0006629//lipid metabolic process;GO:0044238//primary metabolic process;GO:0071704//organic substance metabolic process;GO:0009987//cellular process;GO:0050896//response to stimulus;GO:0009056//catabol…	sp|Q39033|PLCD2_ARATH/6.23e-307/Phosphoinositide phospholipase C 2 OS=Arabidopsis thaliana OX=3702 GN=PLC2 PE=1 SV=1
AVa02g01054	0.18	0.78	0.27	0.88	0.63	0.27	1.35	1.33	0.85	0.49	0.53	0.63	NA	PREDICTED: Vitis vinifera hypothetical protein LOC100249092 (LOC100249092), mRNA	K10260//F-box and WD-40 domain protein 7+ko04120//Ubiquitin mediated proteolysis	PSS34450.1|0.0|U-box domain-containing protein [Actinidia chinensis var. chinensis]	GO:0004842//ubiquitin-protein transferase activity;GO:0140096//catalytic activity, acting on a protein;GO:0016740//transferase activity;GO:0003824//catalytic activity;GO:0019787//ubiquitin-like protein transferase activity;	sp|E4NKF8|PUB1_MEDTR/3.44e-243/U-box domain-containing protein 1 OS=Medicago truncatula OX=3880 GN=PUB1 PE=1 SV=1
AVa02g01067	35.02	32.52	8.55	31.14	21.12	4.54	61.09	47.96	45.07	22.82	9.08	20.68	NA	NA	K14496//abscisic acid receptor PYR/PYL family+ko04016//MAPK signaling pathway - plant+ko04075//Plant hormone signal transduction	PSS34441.1|1.66e-136|Abscisic acid receptor like [Actinidia chinensis var. chinensis]	GO:0007154//cell communication;GO:0065007//biological regulation;GO:0023052//signaling;GO:0097306//cellular response to alcohol;GO:0070887//cellular response to chemical stimulus;GO:0051716//cellular response to stimulus;GO:0032870//cellular response to hormone stimulus;GO:0007165//signal transduction;GO:0042221//response to chemical;GO:0009755//hormone-mediated signaling pathway;GO:0010033//resp…	sp|O80920|PYL4_ARATH/7.32e-88/Abscisic acid receptor PYL4 OS=Arabidopsis thaliana OX=3702 GN=PYL4 PE=1 SV=1
AVa02g01093	1.44	0.85	0	1.23	1.33	0.37	2.83	3.3	4.11	0.18	0.42	1.2	NA	NA	K07407//alpha-galactosidase [EC:3.2.1.22]+ko00603//Glycosphingolipid biosynthesis - globo and isoglobo series+ko00600//Sphingolipid metabolism+ko01100//Metabolic pathways+ko00052//Galactose metabolism+ko00561//Glycerolipid metabolism;K07407//alpha-galactosidase [EC:3.2.1.22]+ko00603//Glycosphingolipid biosynthesis - globo and isoglobo series+ko00600//Sphingolipid metabolism+ko01100//Metabolic pat…	XP_028111182.1|2.38e-261|alpha-galactosidase 3-like isoform X1 [Camellia sinensis]	GO:0005975//carbohydrate metabolic process;GO:0044238//primary metabolic process;GO:0071704//organic substance metabolic process;GO:0008152//metabolic process;GO:0016021//integral component of membrane;GO:0031224//intrinsic component of membrane;GO:0016020//membrane;GO:0110165//cellular anatomical entity;GO:0003824//catalytic activity;GO:0052692//raffinose alpha-galactosidase activity;GO:0004553/…	sp|Q8VXZ7|AGAL3_ARATH/4.54e-228/Alpha-galactosidase 3 OS=Arabidopsis thaliana OX=3702 GN=AGAL3 PE=1 SV=1
AVa02g01101	0	0.57	0.4	0.09	0.46	0.1	2.71	2.27	1.82	0.42	0.09	0.17	WRKY	NA	K16225//probable WRKY transcription factor 52+ko04626//Plant-pathogen interaction;K13459//disease resistance protein RPS2+ko04626//Plant-pathogen interaction;K16225//probable WRKY transcription factor 52+ko04626//Plant-pathogen interaction;K13459//disease resistance protein RPS2+ko04626//Plant-pathogen interaction;K16225//probable WRKY transcription factor 52+ko04626//Plant-pathogen interaction;K…	PSS34407.1|1.13e-82|WRKY transcription factor 70 [Actinidia chinensis var. chinensis]	GO:0110165//cellular anatomical entity;GO:0005634//nucleus;GO:0005622//intracellular anatomical structure;GO:0043231//intracellular membrane-bounded organelle;GO:0043229//intracellular organelle;GO:0043227//membrane-bounded organelle;GO:0043226//organelle;GO:0003677//DNA binding;GO:0003676//nucleic acid binding;GO:1901363//heterocyclic compound binding;GO:0043565//sequence-specific DNA binding;GO…	sp|K4BIZ9|WRK70_SOLLC/3.67e-28/WRKY DNA-binding transcription factor 70 OS=Solanum lycopersicum OX=4081 GN=WRKY70 PE=2 SV=1
AVa02g01115	0	0	0	0	0	0	7.29	2.17	0	0	0	0	NA	NA	NA	PSS32458.1|6.99e-63|Nuclear transition protein like [Actinidia chinensis var. chinensis]	NA	NA
AVa02g01120	0	0	0	0.29	0	0	0.54	0.54	7.61	1.34	0.27	0.53	NA	NA	NA	PSS34389.1|2.39e-20|Growth-regulating factor 1-like [Actinidia chinensis var. chinensis]	NA	NA
AVa02g01230	36.05	19.79	4.23	24.12	17.27	6.14	71.49	42.68	27.46	7.67	9.14	9.81	NA	NA	NA	PSS34281.1|2.65e-119|Late embryogenesis abundant protein [Actinidia chinensis var. chinensis]	GO:0031224//intrinsic component of membrane;GO:0016021//integral component of membrane;GO:0110165//cellular anatomical entity;GO:0016020//membrane;	sp|Q6DST1|Y1465_ARATH/4.19e-11/Late embryogenesis abundant protein At1g64065 OS=Arabidopsis thaliana OX=3702 GN=At1g64065 PE=2 SV=1
AVa02g01238	57.24	54.16	43.22	67.35	47.97	35.98	181.27	124.76	74.41	43.81	25.55	34.03	NA	NA	NA	PSS34269.1|3.69e-141|Ubiquitin-associated protein like [Actinidia chinensis var. chinensis]	GO:0006511//ubiquitin-dependent protein catabolic process;GO:0044238//primary metabolic process;GO:1901575//organic substance catabolic process;GO:0043170//macromolecule metabolic process;GO:0044267//cellular protein metabolic process;GO:1901564//organonitrogen compound metabolic process;GO:0043632//modification-dependent macromolecule catabolic process;GO:0030163//protein catabolic process;GO:00…	NA
AVa02g01279	2.98	8.83	5.69	1.19	6.15	2.92	23.11	15.24	15.29	7.11	1.53	11.43	NA	NA	NA	PSS11932.1|4.43e-76|Protein yippee-like [Actinidia chinensis var. chinensis]	GO:0043169//cation binding;GO:0005488//binding;GO:0046872//metal ion binding;GO:0043167//ion binding;	sp|Q9T096|YIPL6_ARATH/5.06e-61/Protein yippee-like At4g27745 OS=Arabidopsis thaliana OX=3702 GN=At4g27745 PE=3 SV=2
AVa02g01290	0	6.98	7.33	12.51	5.52	0	49.53	29.91	15.21	2.84	0	7.48	NA	NA	K14488//SAUR family protein+ko04075//Plant hormone signal transduction	PSS32287.1|1.53e-42|Auxin-responsive protein [Actinidia chinensis var. chinensis]	GO:0009719//response to endogenous stimulus;GO:0009733//response to auxin;GO:0050896//response to stimulus;GO:0042221//response to chemical;GO:0009725//response to hormone;GO:0010033//response to organic substance;	sp|Q9ZUZ3|SAU32_ARATH/2.06e-30/Auxin-responsive protein SAUR32 OS=Arabidopsis thaliana OX=3702 GN=SAUR32 PE=2 SV=1
AVa02g01306	1.01	3.31	0.61	0.38	1.74	1.42	0	0.18	0.52	0.71	0.18	2.66	NA	NA	NA	PSS11905.1|9.98e-147|NDR1/HIN1-like protein [Actinidia chinensis var. chinensis]	GO:0098542//defense response to other organism;GO:0009605//response to external stimulus;GO:0051707//response to other organism;GO:0006950//response to stress;GO:0043207//response to external biotic stimulus;GO:0044419//biological process involved in interspecies interaction between organisms;GO:0050896//response to stimulus;GO:0009607//response to biotic stimulus;GO:0006952//defense response;GO:…	sp|Q9FI03|NHL26_ARATH/3.81e-93/NDR1/HIN1-like protein 26 OS=Arabidopsis thaliana OX=3702 GN=NHL26 PE=2 SV=1
AVa02g01316	3.47	3.62	6.97	4.83	2.76	2.76	20.75	13.97	7.38	1.25	0.61	2.5	NA	NA	K14488//SAUR family protein+ko04075//Plant hormone signal transduction	PSS11896.1|4.29e-68|Auxin-responsive protein [Actinidia chinensis var. chinensis]	GO:0009725//response to hormone;GO:0009733//response to auxin;GO:0009719//response to endogenous stimulus;GO:0042221//response to chemical;GO:0050896//response to stimulus;GO:0010033//response to organic substance;	sp|Q9ZUZ3|SAU32_ARATH/1.88e-36/Auxin-responsive protein SAUR32 OS=Arabidopsis thaliana OX=3702 GN=SAUR32 PE=2 SV=1
AVa03g00033	2.03	1.53	1.9	0.87	1.13	2.01	4.82	5.8	4.68	2.39	1.83	2.38	NA	NA	NA	PSS18243.1|8.12e-96|Transcription factor like [Actinidia chinensis var. chinensis]	NA	NA
AVa03g00060	1.09	0.93	2.42	2.15	0.89	1.52	7.2	14.43	23.71	2.97	1.73	4.28	NA	NA	K05658//ATP-binding cassette, subfamily B (MDR/TAP), member 1 [EC:7.6.2.2]+ko02010//ABC transporters;K14975//codeine 3-O-demethylase [EC:1.14.11.32]+ko01100//Metabolic pathways+ko00950//Isoquinoline alkaloid biosynthesis+ko01110//Biosynthesis of secondary metabolites;K14976//thebaine 6-O-demethylase [EC:1.14.11.31]+ko01100//Metabolic pathways+ko00950//Isoquinoline alkaloid biosynthesis+ko01110//B…	PSS18217.1|9.64e-262|hypothetical protein CEY00_Acc04419 [Actinidia chinensis var. chinensis]	GO:0045184//establishment of protein localization;GO:0006810//transport;GO:0006605//protein targeting;GO:0045036//protein targeting to chloroplast;GO:0071705//nitrogen compound transport;GO:0033036//macromolecule localization;GO:0051649//establishment of localization in cell;GO:0008104//protein localization;GO:0051234//establishment of localization;GO:0034613//cellular protein localization;GO:000…	sp|Q39224|SRG1_ARATH/5.36e-94/Protein SRG1 OS=Arabidopsis thaliana OX=3702 GN=SRG1 PE=2 SV=1
AVa03g00066	0.06	1.02	0.24	0.44	1.39	0.94	2.77	4.02	0.99	1	0.85	0.33	NA	NA	K08511//vesicle-associated membrane protein 72	PSS18212.1|4.36e-150|Vesicle-associated membrane protein [Actinidia chinensis var. chinensis]	GO:0006810//transport;GO:0051179//localization;GO:0051234//establishment of localization;GO:0016192//vesicle-mediated transport;GO:0031224//intrinsic component of membrane;GO:0016020//membrane;GO:0110165//cellular anatomical entity;GO:0016021//integral component of membrane;	sp|O23429|VA724_ARATH/4.27e-136/Vesicle-associated membrane protein 724 OS=Arabidopsis thaliana OX=3702 GN=VAMP724 PE=2 SV=2
AVa03g00200	2.15	0.79	0	0	0.52	0.27	22.34	5.51	0.47	0.96	0	0	NA	NA	NA	PSS33856.1|1.03e-120|Acyl-CoA N-acyltransferase protein [Actinidia chinensis var. chinensis]	GO:0003824//catalytic activity;GO:0016407//acetyltransferase activity;GO:0008080//N-acetyltransferase activity;GO:0016747//acyltransferase activity, transferring groups other than amino-acyl groups;GO:0016740//transferase activity;GO:0016410//N-acyltransferase activity;GO:0016746//acyltransferase activity;	NA
AVa03g00225	71.2	59.41	59.08	70.35	84.3	48.28	252.87	171.89	119.14	97.64	57.85	99.96	NA	NA	K02875//large subunit ribosomal protein L14e+ko03010//Ribosome;K01953//asparagine synthase (glutamine-hydrolysing) [EC:6.3.5.4]+ko00250//Alanine, aspartate and glutamate metabolism+ko01230//Biosynthesis of amino acids+ko01100//Metabolic pathways+ko01110//Biosynthesis of secondary metabolites	PSS33834.1|2.44e-179|Stem-specific protein [Actinidia chinensis var. chinensis]	NA	sp|P24805|TSJT1_TOBAC/6.31e-35/Stem-specific protein TSJT1 OS=Nicotiana tabacum OX=4097 GN=TSJT1 PE=2 SV=1
AVa03g00234	1.64	5.67	2.08	2.48	2.54	2.25	7.57	8.02	5.25	1.68	1.35	3.32	NA	NA	K13448//calcium-binding protein CML+ko04626//Plant-pathogen interaction	PSS33827.1|3.73e-68|Calmodulin-like protein [Actinidia chinensis var. chinensis]	GO:0043169//cation binding;GO:0046872//metal ion binding;GO:0043167//ion binding;GO:0005509//calcium ion binding;GO:0005488//binding;	sp|Q7DMN9|CALM5_SOLTU/1.49e-57/Calmodulin-5/6/7/8 OS=Solanum tuberosum OX=4113 GN=PCM5 PE=1 SV=3
AVa03g00280	20.46	19.96	17.9	21.9	18.8	23.71	4.85	4.55	4.9	12.21	10.22	6.22	NA	NA	NA	PSS33781.1|4.98e-69|hypothetical protein CEY00_Acc04181 [Actinidia chinensis var. chinensis]	NA	sp|Q6NN02|Y4445_ARATH/6.62e-15/Uncharacterized protein At4g14450, chloroplastic OS=Arabidopsis thaliana OX=3702 GN=At4g14450 PE=2 SV=1
AVa03g00307	26.84	33.23	20.55	23.92	22.19	20.83	51.08	37.01	33.57	18.78	19.14	22.74	NA	NA	K15688//E3 ubiquitin-protein ligase MUL1 [EC:2.3.2.27];K15688//E3 ubiquitin-protein ligase MUL1 [EC:2.3.2.27];K15688//E3 ubiquitin-protein ligase MUL1 [EC:2.3.2.27]	PSS33759.1|2.25e-289|E3 ubiquitin-protein like [Actinidia chinensis var. chinensis]	GO:0003824//catalytic activity;GO:0016740//transferase activity;	sp|Q7XI08|XB34_ORYSJ/8.36e-129/Probable E3 ubiquitin-protein ligase XBOS34 OS=Oryza sativa subsp. japonica OX=39947 GN=XBOS34 PE=2 SV=1
AVa03g00317	1.98	2.59	2.14	1.39	2.41	3.31	0.4	0.31	0.57	2.37	2.96	1.84	NA	NA	NA	PSS33751.1|0.0|Myotubularin-related protein like [Actinidia chinensis var. chinensis]	GO:0016021//integral component of membrane;GO:0110165//cellular anatomical entity;GO:0016020//membrane;GO:0031224//intrinsic component of membrane;	NA
AVa03g00381	0	0	0	0	0	0	2.37	1.38	0	0	0	0	NA	NA	K02183//calmodulin+ko04016//MAPK signaling pathway - plant+ko04626//Plant-pathogen interaction+ko04070//Phosphatidylinositol signaling system	PSS33686.1|3.68e-118|Calcium-binding protein CML45 [Actinidia chinensis var. chinensis]	GO:0016020//membrane;GO:0110165//cellular anatomical entity;GO:0016021//integral component of membrane;GO:0031224//intrinsic component of membrane;GO:0005509//calcium ion binding;GO:0043167//ion binding;GO:0005488//binding;GO:0046872//metal ion binding;GO:0043169//cation binding;	sp|Q93Z27|CML46_ARATH/1.19e-32/Probable calcium-binding protein CML46 OS=Arabidopsis thaliana OX=3702 GN=CML46 PE=1 SV=1
AVa03g00382	2.41	1.45	1.05	4.04	2.7	1.77	3.59	2.15	2.31	1.2	1.63	1.32	NA	NA	NA	PSS33685.1|1.08e-187|Lipoate-protein ligase A [Actinidia chinensis var. chinensis]	GO:0043170//macromolecule metabolic process;GO:0006807//nitrogen compound metabolic process;GO:0044260//cellular macromolecule metabolic process;GO:0071704//organic substance metabolic process;GO:0008152//metabolic process;GO:0044238//primary metabolic process;GO:0044237//cellular metabolic process;GO:0009987//cellular process;GO:1901564//organonitrogen compound metabolic process;GO:0044267//cell…	NA
AVa03g00389	54.52	48.78	78.1	43.85	49.47	84.52	17.19	18.01	19.07	47.16	65.76	45.04	NA	NA	K01051//pectinesterase [EC:3.1.1.11]+ko00040//Pentose and glucuronate interconversions+ko01100//Metabolic pathways	PSS33676.1|1.13e-238|Pectinesterase [Actinidia chinensis var. chinensis]	GO:0042545//cell wall modification;GO:0009057//macromolecule catabolic process;GO:0009056//catabolic process;GO:0010393//galacturonan metabolic process;GO:0016043//cellular component organization;GO:0045488//pectin metabolic process;GO:0008152//metabolic process;GO:0044238//primary metabolic process;GO:0043170//macromolecule metabolic process;GO:0005975//carbohydrate metabolic process;GO:0071555/…	sp|Q9LVQ0|PME31_ARATH/9.00e-199/Pectinesterase 31 OS=Arabidopsis thaliana OX=3702 GN=PME31 PE=1 SV=1
AVa03g00397	5.9	15.02	6.69	9.2	18.02	16.59	3.33	4.75	3.5	7.53	10.76	10.05	NA	NA	NA	PSS33669.1|0.0|Protein ENHANCED DISEASE RESISTANCE like [Actinidia chinensis var. chinensis]	NA	sp|F4JSE7|EDR2_ARATH/2.11e-12/Protein ENHANCED DISEASE RESISTANCE 2 OS=Arabidopsis thaliana OX=3702 GN=EDR2 PE=2 SV=1
AVa03g00504	0.07	0	0	0	0	0	0.31	0.25	0.24	0.06	0	0	NA	NA	K13495//cis-zeatin O-glucosyltransferase [EC:2.4.1.215]+ko00908//Zeatin biosynthesis+ko01110//Biosynthesis of secondary metabolites	PSS33571.1|2.39e-308|Zeatin O-glucosyltransferase [Actinidia chinensis var. chinensis]	GO:0016740//transferase activity;GO:0016757//glycosyltransferase activity;GO:0003824//catalytic activity;GO:0008194//UDP-glycosyltransferase activity;	sp|Q9ZSK5|ZOG_PHALU/3.99e-173/Zeatin O-glucosyltransferase OS=Phaseolus lunatus OX=3884 GN=ZOG1 PE=2 SV=1
AVa03g00534	16.78	16.26	1.56	6.32	10.01	3.97	26.52	23.43	27.78	4.4	8.75	4.8	NA	NA	K17098//annexin D;K17098//annexin D	PSS33555.1|4.03e-109|Annexin like [Actinidia chinensis var. chinensis]	GO:0005488//binding;GO:0005544//calcium-dependent phospholipid binding;GO:0046872//metal ion binding;GO:0005509//calcium ion binding;GO:0043167//ion binding;GO:0008289//lipid binding;GO:0043169//cation binding;GO:0005543//phospholipid binding;	sp|Q9XEE2|ANXD2_ARATH/7.32e-82/Annexin D2 OS=Arabidopsis thaliana OX=3702 GN=ANN2 PE=1 SV=1
AVa03g00539	185.63	244.11	5.16	270.79	227.64	60.29	1403.12	1382.68	507.49	137.08	92.19	135.19	NA	NA	K25108//licheninase [EC:3.2.1.73]	PSS33542.1|1.81e-240|Glucan endo-1,3-beta-glucosidase, basic soform like [Actinidia chinensis var. chinensis]	GO:0005975//carbohydrate metabolic process;GO:0008152//metabolic process;GO:0044238//primary metabolic process;GO:0071704//organic substance metabolic process;GO:0016787//hydrolase activity;GO:0003824//catalytic activity;GO:0004553//hydrolase activity, hydrolyzing O-glycosyl compounds;GO:0016798//hydrolase activity, acting on glycosyl bonds;	sp|P52408|E13B_PRUPE/9.05e-163/Glucan endo-1,3-beta-glucosidase, basic isoform OS=Prunus persica OX=3760 GN=GNS1 PE=3 SV=1
AVa03g00571	0	0.12	0	0.05	0.09	0	0.26	0.58	0.08	0	0	0	NA	NA	K00895//diphosphate-dependent phosphofructokinase [EC:2.7.1.90]+ko00010//Glycolysis / Gluconeogenesis+ko00030//Pentose phosphate pathway+ko01100//Metabolic pathways+ko00051//Fructose and mannose metabolism+ko01110//Biosynthesis of secondary metabolites;K14500//BR-signaling kinase [EC:2.7.11.1]+ko04075//Plant hormone signal transduction;K20890//xylan alpha-glucuronosyltransferase [EC:2.4.1.-];K155…	PSS33518.1|0.0|Ankyrin repeat-containing protein [Actinidia chinensis var. chinensis]	GO:0016021//integral component of membrane;GO:0110165//cellular anatomical entity;GO:0016020//membrane;GO:0031224//intrinsic component of membrane;	NA
AVa03g00579	16.48	12.48	19.95	17.05	15.43	20.22	45.9	45.48	34.92	15.18	11.78	15.14	NA	NA	K13080//flavanone 7-O-glucoside 2''-O-beta-L-rhamnosyltransferase [EC:2.4.1.236]+ko00941//Flavonoid biosynthesis+ko00944//Flavone and flavonol biosynthesis;K13080//flavanone 7-O-glucoside 2''-O-beta-L-rhamnosyltransferase [EC:2.4.1.236]+ko00941//Flavonoid biosynthesis+ko00944//Flavone and flavonol biosynthesis	PSS33506.1|8.65e-316|Beta-D-glucosyl crocetin beta-1,6-glucosyltransferase [Actinidia chinensis var. chinensis]	GO:0008194//UDP-glycosyltransferase activity;GO:0016757//glycosyltransferase activity;GO:0016740//transferase activity;GO:0003824//catalytic activity;	sp|A0A0A6ZFY4|UGT29_PANGI/8.74e-172/UDP-glucosyltransferase 29 OS=Panax ginseng OX=4054 GN=UGT29 PE=1 SV=1
AVa03g00642	9.08	5.16	13.03	7.69	4.77	7.68	2.36	2.19	1.52	5.51	2.56	4.16	NA	NA	K02864//large subunit ribosomal protein L10+ko03010//Ribosome	PSS33446.1|1.30e-151|50S ribosomal protein [Actinidia chinensis var. chinensis]	GO:0005622//intracellular anatomical structure;GO:0043229//intracellular organelle;GO:0005840//ribosome;GO:0043232//intracellular non-membrane-bounded organelle;GO:0110165//cellular anatomical entity;GO:0043226//organelle;GO:0043228//non-membrane-bounded organelle;	sp|O80362|RK10_TOBAC/3.24e-109/50S ribosomal protein L10, chloroplastic OS=Nicotiana tabacum OX=4097 GN=RPL10 PE=2 SV=1
AVa03g00911	0.3	2.34	0	0.58	0.29	0.6	4.85	3.22	3.68	0.27	0.27	0.27	LOB	NA	K13944//LOB domain-containing protein 16;K21994//LOB domain-containing protein 18	PSR93224.1|2.40e-104|LOB domain-containing protein [Actinidia chinensis var. chinensis]	NA	sp|Q8LBW3|LBD12_ARATH/3.30e-73/LOB domain-containing protein 12 OS=Arabidopsis thaliana OX=3702 GN=LBD12 PE=1 SV=2
AVa03g00945	0.76	0.55	0.35	0.19	0.37	0.81	0.82	0.86	1.97	0.31	0.24	0.7	NA	NA	K20557//transcription factor VIP1+ko04016//MAPK signaling pathway - plant	PSR93258.1|1.81e-210|Transcription factor RF2b like [Actinidia chinensis var. chinensis]	GO:0043229//intracellular organelle;GO:0043227//membrane-bounded organelle;GO:0043231//intracellular membrane-bounded organelle;GO:0043226//organelle;GO:0110165//cellular anatomical entity;GO:0005634//nucleus;GO:0005622//intracellular anatomical structure;GO:0140110//transcription regulator activity;GO:0003700//DNA-binding transcription factor activity;	sp|Q6S4P4|RF2B_ORYSJ/9.98e-112/Transcription factor RF2b OS=Oryza sativa subsp. japonica OX=39947 GN=RF2b PE=1 SV=2
AVa03g01021	0.36	1.31	0.2	0.22	0.84	0.57	0.17	0.2	0.29	0.52	0.26	0.98	NA	Leucine-rich repeat protein kinase family protein (best arabidopsis hit)	K00924//kinase [EC:2.7.1.-];K00924//kinase [EC:2.7.1.-]	PSS33186.1|0.0|Leucine-rich repeat receptor-like protein kinase [Actinidia chinensis var. chinensis]	GO:0016021//integral component of membrane;GO:0016020//membrane;GO:0005886//plasma membrane;GO:0031224//intrinsic component of membrane;GO:0071944//cell periphery;GO:0110165//cellular anatomical entity;GO:1901363//heterocyclic compound binding;GO:0016772//transferase activity, transferring phosphorus-containing groups;GO:0036094//small molecule binding;GO:0097367//carbohydrate derivative binding;…	sp|Q9FII5|TDR_ARATH/4.82e-202/Leucine-rich repeat receptor-like protein kinase TDR OS=Arabidopsis thaliana OX=3702 GN=TDR PE=1 SV=1
AVa03g01024	0.09	0.1	0.02	0.03	0.06	0.08	0.07	0.37	0.32	0.02	0.06	0.1	NA	NA	K03006//DNA-directed RNA polymerase II subunit RPB1 [EC:2.7.7.6]+ko03020//RNA polymerase;K16292//KDEL-tailed cysteine endopeptidase [EC:3.4.22.-];K13217//pre-mRNA-processing factor 39;K12447//UDP-sugar pyrophosphorylase [EC:2.7.7.64]+ko01250//Biosynthesis of nucleotide sugars+ko00520//Amino sugar and nucleotide sugar metabolism+ko00040//Pentose and glucuronate interconversions+ko01100//Metabolic …	KAE8653988.1|0.0|hypothetical protein F3Y22_tig00117056pilonHSYRG00635 [Hibiscus syriacus]	GO:0015074//DNA integration;GO:0006807//nitrogen compound metabolic process;GO:0044237//cellular metabolic process;GO:0006259//DNA metabolic process;GO:0046483//heterocycle metabolic process;GO:0044238//primary metabolic process;GO:0043170//macromolecule metabolic process;GO:0034641//cellular nitrogen compound metabolic process;GO:1901360//organic cyclic compound metabolic process;GO:0090304//nuc…	sp|P10978|POLX_TOBAC/0.0/Retrovirus-related Pol polyprotein from transposon TNT 1-94 OS=Nicotiana tabacum OX=4097 PE=2 SV=1
AVa03g01100	2.51	2.42	2.51	10.95	9.01	3.39	72.69	48.19	26.01	17.66	10.46	17.05	NA	NA	K03363//cell division cycle 20, cofactor of APC complex+ko04120//Ubiquitin mediated proteolysis	PSS33124.1|5.60e-66|Spore coat assembly protein like [Actinidia chinensis var. chinensis]	GO:0016020//membrane;GO:0016021//integral component of membrane;GO:0031224//intrinsic component of membrane;GO:0110165//cellular anatomical entity;	NA
AVa03g01189	1.45	1.89	5.38	0.6	1.66	3.35	0.71	0.89	0.71	0.82	3.42	0.65	NA	NA	K04079//molecular chaperone HtpG+ko04141//Protein processing in endoplasmic reticulum+ko04626//Plant-pathogen interaction	PSS33034.1|0.0|Heat shock protein [Actinidia chinensis var. chinensis]	GO:0006950//response to stress;GO:0034605//cellular response to heat;GO:0006457//protein folding;GO:0033554//cellular response to stress;GO:0031647//regulation of protein stability;GO:0009628//response to abiotic stimulus;GO:0051716//cellular response to stimulus;GO:0050821//protein stabilization;GO:0065008//regulation of biological quality;GO:0009266//response to temperature stimulus;GO:0009408/…	sp|P51819|HSP83_IPONI/0.0/Heat shock protein 83 OS=Ipomoea nil OX=35883 GN=HSP83A PE=2 SV=1
AVa03g01201	0.48	0.66	0.34	0.47	0	0.25	3.24	1.28	0.73	0.15	0.08	0.3	NA	NA	NA	PSS33019.1|1.51e-138|Late embryogenesis abundant protein [Actinidia chinensis var. chinensis]	GO:0016020//membrane;GO:0016021//integral component of membrane;GO:0031224//intrinsic component of membrane;GO:0110165//cellular anatomical entity;	sp|Q6DST1|Y1465_ARATH/1.25e-15/Late embryogenesis abundant protein At1g64065 OS=Arabidopsis thaliana OX=3702 GN=At1g64065 PE=2 SV=1
AVa03g01273	0.68	0.38	1.48	0.93	0.76	0.32	3.9	2.82	2.56	0.78	1.25	0.92	NA	Medicago truncatula NBS-LRR resistance protein (MTR_5g071570) mRNA, complete cds	K08726//soluble epoxide hydrolase / lipid-phosphate phosphatase [EC:3.3.2.10 3.1.3.76]+ko04146//Peroxisome+ko00590//Arachidonic acid metabolism+ko01100//Metabolic pathways	PSS32989.1|4.24e-263|Aminoacrylate hydrolase [Actinidia chinensis var. chinensis]	GO:0110165//cellular anatomical entity;GO:0031224//intrinsic component of membrane;GO:0016021//integral component of membrane;GO:0016020//membrane;GO:0003824//catalytic activity;GO:0016787//hydrolase activity;	NA
AVa03g01281	35.13	25.92	12.91	22.19	28.97	18.05	80.73	47.29	38.91	25.96	23.08	28.27	NA	NA	K00457//4-hydroxyphenylpyruvate dioxygenase [EC:1.13.11.27]+ko00130//Ubiquinone and other terpenoid-quinone biosynthesis+ko01240//Biosynthesis of cofactors+ko00350//Tyrosine metabolism+ko01100//Metabolic pathways+ko00360//Phenylalanine metabolism	PSS04474.1|1.22e-46|UDP-N-acetylmuramate--L-alanine ligase [Actinidia chinensis var. chinensis]	GO:0005840//ribosome;GO:0005622//intracellular anatomical structure;GO:0043229//intracellular organelle;GO:0043226//organelle;GO:0043232//intracellular non-membrane-bounded organelle;GO:0043228//non-membrane-bounded organelle;GO:0110165//cellular anatomical entity;GO:0003824//catalytic activity;GO:0016874//ligase activity;	NA
AVa03g01345	1.71	1.78	0.37	0.87	1.68	1.96	1.9	3.47	6.2	1.63	0.9	1.32	NA	NA	K22736//vacuolar iron transporter family protein;K22736//vacuolar iron transporter family protein;K22736//vacuolar iron transporter family protein;K22736//vacuolar iron transporter family protein	PSS32908.1|0.0|Membrane protein of ER body-like protein [Actinidia chinensis var. chinensis]	GO:0030003//cellular cation homeostasis;GO:0065007//biological regulation;GO:0055071//manganese ion homeostasis;GO:0042592//homeostatic process;GO:0065008//regulation of biological quality;GO:0055082//cellular chemical homeostasis;GO:0055076//transition metal ion homeostasis;GO:0046916//cellular transition metal ion homeostasis;GO:0009987//cellular process;GO:0006875//cellular metal ion homeostas…	sp|Q8LPT3|MEBL_ARATH/1.03e-53/Membrane protein of ER body-like protein OS=Arabidopsis thaliana OX=3702 GN=MEBL PE=2 SV=1
AVa03g01397	0	0	0	0	0	0	5.7	1.98	0	0	0	0	NA	NA	K19861//benzyl alcohol O-benzoyltransferase [EC:2.3.1.196 2.3.1.232]	PSS04601.1|5.29e-317|Benzyl alcohol O-benzoyltransferase [Actinidia chinensis var. chinensis]	GO:0016740//transferase activity;GO:0016747//acyltransferase activity, transferring groups other than amino-acyl groups;GO:0003824//catalytic activity;GO:0016746//acyltransferase activity;	sp|Q8GT20|BEBT_TOBAC/6.63e-264/Benzyl alcohol O-benzoyltransferase OS=Nicotiana tabacum OX=4097 GN=HSR201 PE=1 SV=1
AVa03g01614	0.82	1.24	0.23	0.44	0.43	0.61	1.62	1.7	2.5	0.48	0.99	0.16	NA	NA	K04733//interleukin-1 receptor-associated kinase 4 [EC:2.7.11.1];K13430//serine/threonine-protein kinase PBS1 [EC:2.7.11.1]+ko04626//Plant-pathogen interaction;K13416//brassinosteroid insensitive 1-associated receptor kinase 1 [EC:2.7.10.1 2.7.11.1]+ko04016//MAPK signaling pathway - plant+ko04626//Plant-pathogen interaction+ko04075//Plant hormone signal transduction	KAA8517392.1|4.88e-209|hypothetical protein F0562_017685 [Nyssa sinensis]	GO:0017076//purine nucleotide binding;GO:0016740//transferase activity;GO:0000166//nucleotide binding;GO:1901265//nucleoside phosphate binding;GO:0004674//protein serine/threonine kinase activity;GO:0097159//organic cyclic compound binding;GO:0003824//catalytic activity;GO:0140096//catalytic activity, acting on a protein;GO:0016301//kinase activity;GO:0036094//small molecule binding;GO:0032553//r…	sp|Q93YN1|CRPK1_ARATH/3.06e-115/Cold-responsive protein kinase 1 OS=Arabidopsis thaliana OX=3702 GN=CRPK1 PE=1 SV=1
AVa03g01616	0.8	0.08	0	0.38	0.38	0.16	1.64	2.5	1.03	0.49	0.14	0.56	NA	NA	K01988//lactosylceramide 4-alpha-galactosyltransferase [EC:2.4.1.228]+ko00603//Glycosphingolipid biosynthesis - globo and isoglobo series+ko00601//Glycosphingolipid biosynthesis - lacto and neolacto series+ko01100//Metabolic pathways	PSS32686.1|6.57e-285|Alpha 1,4-glycosyltransferase domain protein [Actinidia chinensis var. chinensis]	GO:0016021//integral component of membrane;GO:0031224//intrinsic component of membrane;GO:0110165//cellular anatomical entity;GO:0016020//membrane;GO:0003824//catalytic activity;GO:0016740//transferase activity;	sp|P0C8Q4|Y4990_ARATH/7.33e-40/Uncharacterized protein At4g19900 OS=Arabidopsis thaliana OX=3702 GN=At4g19900 PE=2 SV=1
AVa03g01673	4.85	0	0	7.88	2.43	0	24.14	10.7	6.63	0	0	0	NA	NA	NA	PSS32642.1|7.38e-54|Fibropellin-1 like [Actinidia chinensis var. chinensis]	NA	NA
AVa03g01711	6.19	9.95	5.21	4.82	8.28	4.93	1.42	1.86	3.81	4.93	2.82	9.21	NA	NA	K01593//aromatic-L-amino-acid/L-tryptophan decarboxylase [EC:4.1.1.28 4.1.1.105]+ko00380//Tryptophan metabolism+ko00901//Indole alkaloid biosynthesis+ko00965//Betalain biosynthesis+ko00350//Tyrosine metabolism+ko01100//Metabolic pathways+ko00950//Isoquinoline alkaloid biosynthesis+ko01110//Biosynthesis of secondary metabolites+ko00360//Phenylalanine metabolism;K01593//aromatic-L-amino-acid/L-tryp…	PSS32602.1|5.39e-207|Outer membrane antigenic lipoprotein like [Actinidia chinensis var. chinensis]	NA	NA
AVa03g01759	8.62	10.04	3.35	10.58	7.34	4.83	11	11.25	11.03	2.86	3.05	4.38	LIM	NA	K09377//cysteine and glycine-rich protein;K09377//cysteine and glycine-rich protein	PSS32553.1|1.46e-139|LIM domain-containing protein [Actinidia chinensis var. chinensis]	GO:0043169//cation binding;GO:0005488//binding;GO:0043167//ion binding;GO:0046872//metal ion binding;	sp|Q9M047|WLI2B_ARATH/5.47e-123/LIM domain-containing protein WLIM2b OS=Arabidopsis thaliana OX=3702 GN=WLIM2B PE=1 SV=1
AVa03g01799	3.01	7.7	51.87	7.89	7.02	44.95	4.59	3.91	1.98	12.18	18.13	9.15	AP2-EREBP	Malus x domestica AP2 domain class transcription factor (AP2D43) mRNA, complete cds	K09286//EREBP-like factor;K09286//EREBP-like factor;K09286//EREBP-like factor	PSS32511.1|1.37e-239|Dehydration-responsive element-binding protein like [Actinidia chinensis var. chinensis]	GO:0043229//intracellular organelle;GO:0043226//organelle;GO:0043227//membrane-bounded organelle;GO:0005622//intracellular anatomical structure;GO:0043231//intracellular membrane-bounded organelle;GO:0110165//cellular anatomical entity;GO:0005634//nucleus;GO:0140110//transcription regulator activity;GO:0003676//nucleic acid binding;GO:1901363//heterocyclic compound binding;GO:0003677//DNA binding…	sp|Q8LFR2|DRE2C_ARATH/1.56e-57/Dehydration-responsive element-binding protein 2C OS=Arabidopsis thaliana OX=3702 GN=DREB2C PE=2 SV=2
AVa03g01926	1.02	6.04	20.55	4.28	3.96	6.65	3.06	1.23	2.16	11.57	9.33	8.17	NA	NA	NA	PSS32399.1|3.09e-206|F-box protein like [Actinidia chinensis var. chinensis]	NA	sp|Q9LEX0|P2A13_ARATH/1.19e-129/F-box protein PP2-A13 OS=Arabidopsis thaliana OX=3702 GN=PP2A13 PE=1 SV=1
AVa03g01989	20.11	19.87	42.65	15.48	17.4	51.26	5.28	4.46	9.99	45.69	46.71	29.47	NA	NA	K22377//E3 ubiquitin-protein ligase listerin [EC:2.3.2.27];K03539//ribonuclease P/MRP protein subunit RPP1 [EC:3.1.26.5]+ko03008//Ribosome biogenesis in eukaryotes	PSS32335.1|5.75e-193|Zinc finger protein [Actinidia chinensis var. chinensis]	GO:0005634//nucleus;GO:0043229//intracellular organelle;GO:0043231//intracellular membrane-bounded organelle;GO:0043226//organelle;GO:0043227//membrane-bounded organelle;GO:0110165//cellular anatomical entity;GO:0005622//intracellular anatomical structure;	sp|O82117|CO3_ORYSJ/3.42e-12/Zinc finger protein CO3 OS=Oryza sativa subsp. japonica OX=39947 GN=CO3 PE=2 SV=1
AVa03g02027	6.1	8.85	37.82	10.35	10.04	39.83	4.32	5.73	6.62	13.54	15.97	13.27	NA	NA	K12130//pseudo-response regulator 5+ko04712//Circadian rhythm - plant	PSS32282.1|0.0|Two-component response regulator-like [Actinidia chinensis var. chinensis]	GO:0007165//signal transduction;GO:0048511//rhythmic process;GO:0000160//phosphorelay signal transduction system;GO:0065007//biological regulation;GO:0035556//intracellular signal transduction;GO:0051716//cellular response to stimulus;GO:0050789//regulation of biological process;GO:0050896//response to stimulus;GO:0050794//regulation of cellular process;GO:0009987//cellular process;GO:0023052//si…	sp|Q6LA42|APRR5_ARATH/8.50e-127/Two-component response regulator-like APRR5 OS=Arabidopsis thaliana OX=3702 GN=APRR5 PE=1 SV=2
AVa04g00065	48.41	30.95	27.87	56.66	41.76	52.09	18.77	17.61	20.81	41.29	68.36	55.35	NA	NA	K03781//catalase [EC:1.11.1.6]+ko04016//MAPK signaling pathway - plant+ko04146//Peroxisome+ko00380//Tryptophan metabolism+ko01100//Metabolic pathways+ko01110//Biosynthesis of secondary metabolites+ko01200//Carbon metabolism+ko00630//Glyoxylate and dicarboxylate metabolism;K03781//catalase [EC:1.11.1.6]+ko04016//MAPK signaling pathway - plant+ko04146//Peroxisome+ko00380//Tryptophan metabolism+ko01…	PSS31193.1|0.0|Catalase [Actinidia chinensis var. chinensis]	GO:0042744//hydrogen peroxide catabolic process;GO:0044237//cellular metabolic process;GO:0008152//metabolic process;GO:0009987//cellular process;GO:0050896//response to stimulus;GO:0006979//response to oxidative stress;GO:0006950//response to stress;GO:0072593//reactive oxygen species metabolic process;GO:0009056//catabolic process;GO:0044248//cellular catabolic process;GO:0042743//hydrogen pero…	sp|P17598|CATA1_GOSHI/0.0/Catalase isozyme 1 OS=Gossypium hirsutum OX=3635 GN=CAT1 PE=2 SV=2
AVa04g00135	0.48	0.11	0.25	0.24	0.64	0.57	1.86	1.85	1.99	0.61	0.31	1.02	NA	NA	NA	PSS31253.1|8.05e-201|Calponiny domain-containing protein [Actinidia chinensis var. chinensis]	NA	NA
AVa04g00191	1.77	1.62	1.02	1.55	1.38	2.24	0.49	0.49	0.99	0.75	1.09	2.16	NA	NA	K03695//ATP-dependent Clp protease ATP-binding subunit ClpB;K04733//interleukin-1 receptor-associated kinase 4 [EC:2.7.11.1]	PSS31309.1|0.0|Jacalin-related lectin like [Actinidia chinensis var. chinensis]	GO:0030246//carbohydrate binding;GO:0005488//binding;	sp|F4HQX1|JAL3_ARATH/1.79e-237/Jacalin-related lectin 3 OS=Arabidopsis thaliana OX=3702 GN=JAL3 PE=2 SV=1
AVa04g00205	16.28	16.31	48.61	20.9	7.99	55.17	4.68	4.61	8.52	14.2	22.08	15.75	NA	NA	K00975//glucose-1-phosphate adenylyltransferase [EC:2.7.7.27]+ko01250//Biosynthesis of nucleotide sugars+ko00520//Amino sugar and nucleotide sugar metabolism+ko01100//Metabolic pathways+ko00500//Starch and sucrose metabolism+ko01110//Biosynthesis of secondary metabolites;K00975//glucose-1-phosphate adenylyltransferase [EC:2.7.7.27]+ko01250//Biosynthesis of nucleotide sugars+ko00520//Amino sugar a…	PSS31322.1|0.0|Glucose-1-phosphate adenylyltransferase large subunit/amyloplastic like [Actinidia chinensis var. chinensis]	GO:0044042//glucan metabolic process;GO:0044262//cellular carbohydrate metabolic process;GO:0009987//cellular process;GO:0034637//cellular carbohydrate biosynthetic process;GO:0009250//glucan biosynthetic process;GO:0000271//polysaccharide biosynthetic process;GO:0044249//cellular biosynthetic process;GO:0016051//carbohydrate biosynthetic process;GO:0033692//cellular polysaccharide biosynthetic p…	sp|P55233|GLGL1_BETVU/6.93e-285/Glucose-1-phosphate adenylyltransferase large subunit, chloroplastic/amyloplastic OS=Beta vulgaris OX=161934 GN=AGPS1 PE=2 SV=1
AVa04g00267	0	0	0	0	0	0	1.57	2.19	0.71	0	0	0	G2-like	NA	K14491//two-component response regulator ARR-B family+ko04075//Plant hormone signal transduction;K00975//glucose-1-phosphate adenylyltransferase [EC:2.7.7.27]+ko01250//Biosynthesis of nucleotide sugars+ko00520//Amino sugar and nucleotide sugar metabolism+ko01100//Metabolic pathways+ko00500//Starch and sucrose metabolism+ko01110//Biosynthesis of secondary metabolites;K22218//protein-tyrosine sulfo…	PSS31384.1|2.65e-193|Transcription factor KAN4 [Actinidia chinensis var. chinensis]	GO:0060255//regulation of macromolecule metabolic process;GO:0051171//regulation of nitrogen compound metabolic process;GO:0031326//regulation of cellular biosynthetic process;GO:0051252//regulation of RNA metabolic process;GO:0050794//regulation of cellular process;GO:1903506//regulation of nucleic acid-templated transcription;GO:0032502//developmental process;GO:2001141//regulation of RNA biosy…	sp|Q9FJV5|KAN4_ARATH/9.80e-71/Probable transcription factor KAN4 OS=Arabidopsis thaliana OX=3702 GN=KAN4 PE=1 SV=1
AVa04g00302	1.26	1.86	0.79	0.76	1.21	0.24	1.55	2.31	4.29	0.41	1.12	0.25	NA	NA	K17500//integrin-linked kinase-associated serine/threonine phosphatase 2C [EC:3.1.3.16];K17500//integrin-linked kinase-associated serine/threonine phosphatase 2C [EC:3.1.3.16]	PSS31415.1|8.37e-247|Protein like [Actinidia chinensis var. chinensis]	GO:0110165//cellular anatomical entity;GO:0005829//cytosol;GO:0005622//intracellular anatomical structure;GO:0005737//cytoplasm;GO:0016788//hydrolase activity, acting on ester bonds;GO:0003824//catalytic activity;GO:0042578//phosphoric ester hydrolase activity;GO:0016787//hydrolase activity;GO:0016791//phosphatase activity;	sp|Q9FX08|P2C12_ARATH/4.76e-208/Probable protein phosphatase 2C 12 OS=Arabidopsis thaliana OX=3702 GN=At1g47380 PE=2 SV=1
AVa04g00347	1.74	3.37	0.78	0.85	1.44	0.96	5.91	3.83	3.3	0.36	1.35	0.99	NA	NA	K14505//cyclin D3, plant+ko04075//Plant hormone signal transduction	PSS31457.1|3.76e-196|Cyclin-D3-1 like [Actinidia chinensis var. chinensis]	GO:0009987//cellular process;GO:0051301//cell division;GO:0007049//cell cycle;	sp|P42753|CCD31_ARATH/4.30e-92/Cyclin-D3-1 OS=Arabidopsis thaliana OX=3702 GN=CYCD3-1 PE=1 SV=3
AVa04g00369	1.15	0.91	0.8	1.06	1.04	1.36	3.67	3.6	3.18	1.45	1.11	1.63	NA	NA	K08500//syntaxin of plants SYP6+ko04130//SNARE interactions in vesicular transport;K08500//syntaxin of plants SYP6+ko04130//SNARE interactions in vesicular transport	PSS31472.1|3.23e-237|Syntaxin-61 like [Actinidia chinensis var. chinensis]	GO:0051234//establishment of localization;GO:0015031//protein transport;GO:0016192//vesicle-mediated transport;GO:0006810//transport;GO:0071702//organic substance transport;GO:0008104//protein localization;GO:0048193//Golgi vesicle transport;GO:0071705//nitrogen compound transport;GO:0045184//establishment of protein localization;GO:0051179//localization;GO:0033036//macromolecule localization;GO:…	sp|Q946Y7|SYP61_ARATH/5.96e-08/Syntaxin-61 OS=Arabidopsis thaliana OX=3702 GN=SYP61 PE=1 SV=1
AVa04g00418	8.5	30.84	5.36	17.49	16.69	23.58	4.02	2.75	6.75	16.67	14.51	11.71	NA	NA	K20887//xyloglucan glycosyltransferase 4 [EC:2.4.1.-]	PSS31510.1|0.0|Xyloglucan glycosyltransferase [Actinidia chinensis var. chinensis]	GO:0110165//cellular anatomical entity;GO:0031224//intrinsic component of membrane;GO:0016020//membrane;GO:0016021//integral component of membrane;GO:0016740//transferase activity;GO:0003824//catalytic activity;	sp|Q9ZQB9|CSLCC_ARATH/0.0/Probable xyloglucan glycosyltransferase 12 OS=Arabidopsis thaliana OX=3702 GN=CSLC12 PE=1 SV=1
AVa04g00440	37.44	29.68	76.9	41.02	29.26	52.09	9.85	10.21	11.73	30.2	40.93	34.77	NA	NA	K15378//solute carrier family 45, member 1/2/4	PSS31530.1|0.0|Sucrose transport protein [Actinidia chinensis var. chinensis]	GO:0006817//phosphate ion transport;GO:0006820//anion transport;GO:0009311//oligosaccharide metabolic process;GO:0044238//primary metabolic process;GO:0006810//transport;GO:0051179//localization;GO:0008152//metabolic process;GO:0044262//cellular carbohydrate metabolic process;GO:0051234//establishment of localization;GO:0044237//cellular metabolic process;GO:0009987//cellular process;GO:0015698//…	sp|Q9FE59|SUC4_ARATH/4.96e-242/Sucrose transport protein SUC4 OS=Arabidopsis thaliana OX=3702 GN=SUC4 PE=1 SV=2
AVa04g00460	0.6	2.56	0.61	0.56	0.49	1.31	2.63	2.9	1.55	0.27	0.56	0.79	NA	NA	K17279//receptor expression-enhancing protein 5/6;K17279//receptor expression-enhancing protein 5/6	PSS31572.1|1.06e-307|HVA22-like protein [Actinidia chinensis var. chinensis]	GO:0031224//intrinsic component of membrane;GO:0016020//membrane;GO:0016021//integral component of membrane;GO:0110165//cellular anatomical entity;GO:0004540//ribonuclease activity;GO:0016893//endonuclease activity, active with either ribo- or deoxyribonucleic acids and producing 5'-phosphomonoesters;GO:0140098//catalytic activity, acting on RNA;GO:0097159//organic cyclic compound binding;GO:0016…	sp|Q9S7V4|HA22A_ARATH/8.84e-27/HVA22-like protein a OS=Arabidopsis thaliana OX=3702 GN=HVA22A PE=2 SV=1
AVa04g00555	1.14	0.92	0.25	0.41	0.3	1.71	0.17	0.11	0.38	0.49	1.31	0.66	NA	NA	K01210//glucan 1,3-beta-glucosidase [EC:3.2.1.58]+ko01100//Metabolic pathways+ko00500//Starch and sucrose metabolism	PSR99997.1|0.0|Glucan 1,3-beta-glucosidase like [Actinidia chinensis var. chinensis]	GO:0007015//actin filament organization;GO:0008152//metabolic process;GO:0071840//cellular component organization or biogenesis;GO:0006996//organelle organization;GO:0097435//supramolecular fiber organization;GO:0030029//actin filament-based process;GO:0009987//cellular process;GO:0071704//organic substance metabolic process;GO:0016043//cellular component organization;GO:0007010//cytoskeleton org…	NA
AVa04g00560	0	0	0	0	0	0	0.52	0.43	0.17	0	0.09	0	MADS	NA	K09265//transcription factor RLM1;K09264//MADS-box transcription factor, plant	GAY41663.1|9.35e-102|hypothetical protein CUMW_061150 [Citrus unshiu]	GO:0050789//regulation of biological process;GO:0019222//regulation of metabolic process;GO:0051254//positive regulation of RNA metabolic process;GO:0010468//regulation of gene expression;GO:2001141//regulation of RNA biosynthetic process;GO:0045935//positive regulation of nucleobase-containing compound metabolic process;GO:0050794//regulation of cellular process;GO:0045944//positive regulation o…	sp|Q9LM46|AG104_ARATH/1.93e-92/Agamous-like MADS-box protein AGL104 OS=Arabidopsis thaliana OX=3702 GN=AGL104 PE=1 SV=1
AVa04g00603	1.81	1.41	1.58	0.91	1.55	1.7	0.42	0.5	0.62	0.68	2.3	0.77	NA	NA	K08819//cyclin-dependent kinase 12/13 [EC:2.7.11.22 2.7.11.23]	PSS31696.1|0.0|Serine/threonine-protein kinase [Actinidia chinensis var. chinensis]	GO:0048522//positive regulation of cellular process;GO:0019219//regulation of nucleobase-containing compound metabolic process;GO:1901564//organonitrogen compound metabolic process;GO:0010557//positive regulation of macromolecule biosynthetic process;GO:0009891//positive regulation of biosynthetic process;GO:0071704//organic substance metabolic process;GO:0010556//regulation of macromolecule bios…	sp|Q9ZVM9|Y1461_ARATH/5.32e-146/Probable serine/threonine-protein kinase At1g54610 OS=Arabidopsis thaliana OX=3702 GN=At1g54610 PE=1 SV=1
AVa04g00621	51.61	55.07	30.96	25.7	25.68	51.19	13.26	15.97	31.25	54.28	55.29	46.7	NA	Hordeum vulgare subsp. vulgare mRNA for predicted protein, complete cds, clone: NIASHv2059P21	K10999//cellulose synthase A [EC:2.4.1.12];K10999//cellulose synthase A [EC:2.4.1.12]	PSS31707.1|0.0|Cellulose synthase A catalytic subunit 2 [UDP-forming] like [Actinidia chinensis var. chinensis]	GO:0030244//cellulose biosynthetic process;GO:0006073//cellular glucan metabolic process;GO:0009059//macromolecule biosynthetic process;GO:0071704//organic substance metabolic process;GO:0016051//carbohydrate biosynthetic process;GO:0044262//cellular carbohydrate metabolic process;GO:0033692//cellular polysaccharide biosynthetic process;GO:0044042//glucan metabolic process;GO:0044260//cellular ma…	sp|O48947|CESA2_ARATH/0.0/Cellulose synthase A catalytic subunit 2 [UDP-forming] OS=Arabidopsis thaliana OX=3702 GN=CESA2 PE=1 SV=1
AVa04g00688	10.37	8.29	23.78	19.24	8.3	17.91	3.83	4.58	2.98	13.98	3.61	9.33	NA	NA	K03671//thioredoxin 1	PSS31754.1|3.65e-127|Thioredoxin M-type Md like [Actinidia chinensis var. chinensis]	GO:0009987//cellular process;GO:0050794//regulation of cellular process;GO:0008152//metabolic process;GO:0018904//ether metabolic process;GO:0006662//glycerol ether metabolic process;GO:0019725//cellular homeostasis;GO:0071704//organic substance metabolic process;GO:0050789//regulation of biological process;GO:0065007//biological regulation;GO:0044281//small molecule metabolic process;GO:0065008/…	sp|P07591|TRXM_SPIOL/1.40e-68/Thioredoxin M-type, chloroplastic OS=Spinacia oleracea OX=3562 PE=1 SV=2
AVa04g00700	0.77	0.84	0.25	0.34	0.25	0.23	3.92	3.64	0.52	0.25	0.07	0.11	NA	NA	K05391//cyclic nucleotide gated channel, plant+ko04626//Plant-pathogen interaction;K13435//serine/threonine-protein kinase Pto+ko04626//Plant-pathogen interaction	PSS00112.1|0.0|Wall-associated receptor kinase [Actinidia chinensis var. chinensis]	GO:0016021//integral component of membrane;GO:0016020//membrane;GO:0031224//intrinsic component of membrane;GO:0110165//cellular anatomical entity;GO:0035639//purine ribonucleoside triphosphate binding;GO:0000166//nucleotide binding;GO:0005524//ATP binding;GO:0016301//kinase activity;GO:0030247//polysaccharide binding;GO:0004672//protein kinase activity;GO:0005488//binding;GO:0032555//purine ribo…	sp|Q9LMP1|WAK2_ARATH/1.99e-222/Wall-associated receptor kinase 2 OS=Arabidopsis thaliana OX=3702 GN=WAK2 PE=1 SV=1
AVa04g00753	110.73	140.67	40.75	131.23	129.41	65.84	220.59	225.17	208.13	48.77	44.05	98.29	NAC	NAC domain containing protein 17 (best arabidopsis hit)	K00521//ferric-chelate reductase [EC:1.16.1.7];K17756//long-chain-alcohol oxidase [EC:1.1.3.20];K14964//Set1/Ash2 histone methyltransferase complex subunit ASH2;K23544//serine incorporator 1/3	PSS31894.1|2.13e-214|NAC domain-containing protein [Actinidia chinensis var. chinensis]	GO:0050794//regulation of cellular process;GO:0009889//regulation of biosynthetic process;GO:0019219//regulation of nucleobase-containing compound metabolic process;GO:0031326//regulation of cellular biosynthetic process;GO:0010468//regulation of gene expression;GO:0010556//regulation of macromolecule biosynthetic process;GO:0065007//biological regulation;GO:0080090//regulation of primary metabol…	sp|Q39013|NAC2_ARATH/3.73e-131/NAC domain-containing protein 2 OS=Arabidopsis thaliana OX=3702 GN=NAC002 PE=1 SV=2
AVa05g00040	19.09	23.19	67.44	23.79	21.41	47.33	6.2	6.18	8.25	23.3	23.82	17.75	NA	NA	K02641//ferredoxin--NADP+ reductase [EC:1.18.1.2]+ko01100//Metabolic pathways+ko00195//Photosynthesis	PSS29935.1|3.48e-259|Ferredoxin--NADP reductase, leaf-type isozyme like [Actinidia chinensis var. chinensis]	GO:0043231//intracellular membrane-bounded organelle;GO:0110165//cellular anatomical entity;GO:0043226//organelle;GO:0005622//intracellular anatomical structure;GO:0043229//intracellular organelle;GO:0009507//chloroplast;GO:0005737//cytoplasm;GO:0043227//membrane-bounded organelle;GO:0009536//plastid;GO:0008937//ferredoxin-NAD(P) reductase activity;GO:0016731//oxidoreductase activity, acting on i…	sp|O04977|FENR1_TOBAC/1.03e-234/Ferredoxin--NADP reductase, leaf-type isozyme, chloroplastic OS=Nicotiana tabacum OX=4097 GN=PETH PE=2 SV=1
AVa05g00049	0.17	0.37	0.25	0.18	0.36	0.9	0.04	0.11	0.17	0.33	0.23	0.55	NA	NA	K14489//arabidopsis histidine kinase 2/3/4 (cytokinin receptor) [EC:2.7.13.3]+ko04075//Plant hormone signal transduction	PSS00467.1|0.0|Histidine kinase [Actinidia chinensis var. chinensis]	GO:0000003//reproduction;GO:0061458//reproductive system development;GO:0010035//response to inorganic substance;GO:0010431//seed maturation;GO:0048856//anatomical structure development;GO:0010375//stomatal complex patterning;GO:0007389//pattern specification process;GO:0009414//response to water deprivation;GO:0003006//developmental process involved in reproduction;GO:0048609//multicellular orga…	sp|Q9SXL4|AHK1_ARATH/0.0/Histidine kinase 1 OS=Arabidopsis thaliana OX=3702 GN=AHK1 PE=1 SV=2
AVa05g00140	0.04	0.03	0	0.09	0	0.07	0.36	0.48	0.57	0	0.03	0.06	NA	NA	K05387//glutamate receptor, ionotropic, plant	PSS29975.1|0.0|Glutamate receptor 3.6 like [Actinidia chinensis var. chinensis]	GO:0031224//intrinsic component of membrane;GO:0110165//cellular anatomical entity;GO:0016020//membrane;GO:0016021//integral component of membrane;GO:0015267//channel activity;GO:0022857//transmembrane transporter activity;GO:0015075//ion transmembrane transporter activity;GO:0015276//ligand-gated ion channel activity;GO:0022803//passive transmembrane transporter activity;GO:0022834//ligand-gated…	sp|Q84W41|GLR36_ARATH/0.0/Glutamate receptor 3.6 OS=Arabidopsis thaliana OX=3702 GN=GLR3.6 PE=2 SV=1
AVa05g00185	4.09	2.36	1.42	2.26	3.72	1.56	27.89	29.99	28.84	2.13	3.11	8.67	NA	NA	K17839//polyamine oxidase [EC:1.5.3.17 1.5.3.-]+ko00410//beta-Alanine metabolism+ko00330//Arginine and proline metabolism+ko00770//Pantothenate and CoA biosynthesis+ko01100//Metabolic pathways	PSS30090.1|0.0|Polyamine oxidase [Actinidia chinensis var. chinensis]	GO:0003824//catalytic activity;GO:0016491//oxidoreductase activity;	sp|Q8H191|PAO4_ARATH/4.49e-256/Probable polyamine oxidase 4 OS=Arabidopsis thaliana OX=3702 GN=PAO4 PE=1 SV=1
AVa05g00202	16.34	17.15	8.51	12.73	17.86	5.86	54.53	62.77	48.78	25.39	14.53	27.96	NA	NA	K01580//glutamate decarboxylase [EC:4.1.1.15]+ko00410//beta-Alanine metabolism+ko00250//Alanine, aspartate and glutamate metabolism+ko00430//Taurine and hypotaurine metabolism+ko01100//Metabolic pathways+ko00650//Butanoate metabolism+ko01110//Biosynthesis of secondary metabolites	PSS30077.1|0.0|Glutamate decarboxylase [Actinidia chinensis var. chinensis]	GO:0009987//cellular process;GO:0043648//dicarboxylic acid metabolic process;GO:0006520//cellular amino acid metabolic process;GO:0044238//primary metabolic process;GO:0009064//glutamine family amino acid metabolic process;GO:0071704//organic substance metabolic process;GO:0006536//glutamate metabolic process;GO:0006807//nitrogen compound metabolic process;GO:0043436//oxoacid metabolic process;GO…	sp|Q07346|DCE_PETHY/0.0/Glutamate decarboxylase OS=Petunia hybrida OX=4102 GN=GAD PE=1 SV=1
AVa05g00237	1.23	1.2	0	0.6	0.86	0.54	4.24	3.81	2.34	0.24	0.37	0	MYB	NA	K09422//transcription factor MYB, plant	PSS30048.1|6.98e-191|hypothetical protein CEY00_Acc05372 [Actinidia chinensis var. chinensis]	GO:0030154//cell differentiation;GO:0009987//cellular process;GO:0048869//cellular developmental process;GO:0032502//developmental process;GO:0043231//intracellular membrane-bounded organelle;GO:0005622//intracellular anatomical structure;GO:0110165//cellular anatomical entity;GO:0043227//membrane-bounded organelle;GO:0005634//nucleus;GO:0043229//intracellular organelle;GO:0043226//organelle;GO:0…	sp|Q9C7U7|MYB20_ARATH/2.23e-91/Transcription factor MYB20 OS=Arabidopsis thaliana OX=3702 GN=MYB20 PE=2 SV=1
AVa05g00271	50.96	59.87	53.57	54.44	60.47	96.69	18.54	18.24	25.32	57.81	51.75	66.37	NA	NA	K23280//rhamnogalacturonan I rhamnosyltransferase [EC:2.4.1.351]	PSS30026.1|0.0|GDP-fucose protein O-fucosyltransferase protein [Actinidia chinensis var. chinensis]	GO:0005996//monosaccharide metabolic process;GO:0005975//carbohydrate metabolic process;GO:0044238//primary metabolic process;GO:0019318//hexose metabolic process;GO:0006004//fucose metabolic process;GO:0008152//metabolic process;GO:0071704//organic substance metabolic process;GO:0044281//small molecule metabolic process;GO:0016757//glycosyltransferase activity;GO:0003824//catalytic activity;GO:0…	sp|Q7Y030|OFT31_ARATH/1.02e-276/O-fucosyltransferase 31 OS=Arabidopsis thaliana OX=3702 GN=OFUT31 PE=2 SV=1
AVa05g00293	28.59	67.22	22.4	40.52	55.85	21.48	135.09	101.12	91.59	31.41	27.56	30.61	NA	NA	K09338//homeobox-leucine zipper protein	PSS30132.1|1.33e-201|Homeobox-leucine zipper protein like [Actinidia chinensis var. chinensis]	GO:0009891//positive regulation of biosynthetic process;GO:0009889//regulation of biosynthetic process;GO:0048522//positive regulation of cellular process;GO:0010557//positive regulation of macromolecule biosynthetic process;GO:2001141//regulation of RNA biosynthetic process;GO:0050789//regulation of biological process;GO:0010604//positive regulation of macromolecule metabolic process;GO:0019222/…	sp|Q940J1|ATB16_ARATH/1.18e-57/Homeobox-leucine zipper protein ATHB-16 OS=Arabidopsis thaliana OX=3702 GN=ATHB-16 PE=2 SV=2
AVa05g00310	9.37	10.36	8.9	16.82	9.64	3.99	105.11	41.11	27.86	8.43	17.24	18.12	NA	NA	K03327//multidrug resistance protein, MATE family	PSS30126.1|5.99e-305|Protein DETOXIFICATION like [Actinidia chinensis var. chinensis]	GO:0016021//integral component of membrane;GO:0110165//cellular anatomical entity;GO:0016020//membrane;GO:0031224//intrinsic component of membrane;GO:0005215//transporter activity;GO:0022804//active transmembrane transporter activity;GO:0022857//transmembrane transporter activity;GO:0015291//secondary active transmembrane transporter activity;GO:0015297//antiporter activity;GO:0042910//xenobiotic…	sp|Q9FKQ1|DTX27_ARATH/4.41e-244/Protein DETOXIFICATION 27 OS=Arabidopsis thaliana OX=3702 GN=DTX27 PE=2 SV=1
AVa05g00350	22.3	8.06	9.79	17.84	14.1	22.43	1.71	3.13	7.53	7.94	15.03	7.48	NA	Medicago truncatula NBS resistance protein (MTR_4g055630) mRNA, complete cds	K24917//amino acid permease;K24917//amino acid permease;K24917//amino acid permease;K24917//amino acid permease	PSS30217.1|0.0|Amino acid permease [Actinidia chinensis var. chinensis]	GO:0015849//organic acid transport;GO:0071702//organic substance transport;GO:0071705//nitrogen compound transport;GO:0006810//transport;GO:0051234//establishment of localization;GO:0051179//localization;GO:0006865//amino acid transport;GO:0110165//cellular anatomical entity;GO:0016020//membrane;GO:0016021//integral component of membrane;GO:0031224//intrinsic component of membrane;	sp|Q39134|AAP3_ARATH/7.03e-258/Amino acid permease 3 OS=Arabidopsis thaliana OX=3702 GN=AAP3 PE=1 SV=2
AVa05g00381	1.59	0.52	0.36	0	0.51	0.52	5.84	4.1	0.15	0.16	0	0.31	NA	NA	NA	PSS30239.1|3.59e-135|hypothetical protein CEY00_Acc05477 [Actinidia chinensis var. chinensis]	NA	NA
AVa05g00550	1.26	3.22	1.09	2.41	4.48	1.2	23.69	15.34	4.57	6.26	2.58	2.55	NA	NA	K17434//large subunit ribosomal protein L53;K04683//transcription factor Dp-1;K24983//Ras GTPase-activating protein-binding protein 2	PSS30325.1|8.01e-87|Nuclear transport factor 2 like [Actinidia chinensis var. chinensis]	NA	sp|Q9C7F5|NTF2B_ARATH/4.25e-73/Nuclear transport factor 2B OS=Arabidopsis thaliana OX=3702 GN=NTF2B PE=1 SV=1
AVa05g00586	0.87	1.36	0	2.23	1.52	0.36	6.89	13.08	8.09	3.37	1.7	3.97	NA	NA	K17435//large subunit ribosomal protein L54;K17435//large subunit ribosomal protein L54	PSS30163.1|2.17e-82|54S ribosomal protein [Actinidia chinensis var. chinensis]	GO:0005739//mitochondrion;GO:0005737//cytoplasm;GO:0043226//organelle;GO:0005622//intracellular anatomical structure;GO:0005840//ribosome;GO:0043227//membrane-bounded organelle;GO:0043231//intracellular membrane-bounded organelle;GO:0110165//cellular anatomical entity;GO:0043232//intracellular non-membrane-bounded organelle;GO:0043228//non-membrane-bounded organelle;GO:0043229//intracellular orga…	NA
AVa05g00642	23.88	16.19	15.76	20.07	20.01	10.84	92.65	77.01	47.39	38.76	15.48	34.26	NA	NA	NA	PSS30356.1|1.51e-129|Altered inheritance of mitochondria protein [Actinidia chinensis var. chinensis]	GO:0031224//intrinsic component of membrane;GO:0016020//membrane;GO:0110165//cellular anatomical entity;GO:0016021//integral component of membrane;	NA
AVa05g00673	7.24	5.87	0.61	6.58	2.39	1.19	16.73	10.45	13.01	1.05	0.91	2.56	NA	NA	K00278//L-aspartate oxidase [EC:1.4.3.16]+ko00250//Alanine, aspartate and glutamate metabolism+ko01240//Biosynthesis of cofactors+ko01100//Metabolic pathways+ko00760//Nicotinate and nicotinamide metabolism;K00278//L-aspartate oxidase [EC:1.4.3.16]+ko00250//Alanine, aspartate and glutamate metabolism+ko01240//Biosynthesis of cofactors+ko01100//Metabolic pathways+ko00760//Nicotinate and nicotinamid…	PSS30386.1|0.0|L-aspartate oxidase [Actinidia chinensis var. chinensis]	GO:0019362//pyridine nucleotide metabolic process;GO:0071704//organic substance metabolic process;GO:0018130//heterocycle biosynthetic process;GO:0072524//pyridine-containing compound metabolic process;GO:1901360//organic cyclic compound metabolic process;GO:0046483//heterocycle metabolic process;GO:0044249//cellular biosynthetic process;GO:0006796//phosphate-containing compound metabolic process…	sp|Q94AY1|NADB_ARATH/0.0/L-aspartate oxidase, chloroplastic OS=Arabidopsis thaliana OX=3702 GN=AO PE=1 SV=1
AVa05g00695	7.71	6.88	0.26	3.77	3.38	4.82	23.73	17.02	14.1	5.5	8.19	5.46	NA	NA	K17500//integrin-linked kinase-associated serine/threonine phosphatase 2C [EC:3.1.3.16];K14574//ribosome maturation protein SDO1+ko03008//Ribosome biogenesis in eukaryotes;K17500//integrin-linked kinase-associated serine/threonine phosphatase 2C [EC:3.1.3.16];K14574//ribosome maturation protein SDO1+ko03008//Ribosome biogenesis in eukaryotes	PSS30401.1|7.33e-257|WAT1-related protein [Actinidia chinensis var. chinensis]	GO:0016021//integral component of membrane;GO:0031224//intrinsic component of membrane;GO:0016020//membrane;GO:0110165//cellular anatomical entity;GO:0022857//transmembrane transporter activity;GO:0005215//transporter activity;	sp|Q94JU2|WTR18_ARATH/1.85e-146/WAT1-related protein At3g28050 OS=Arabidopsis thaliana OX=3702 GN=At3g28050 PE=2 SV=1
AVa05g00703	11.96	11.63	45.94	13.08	11.78	39.51	8.97	10.3	7.09	23.51	22.21	22.51	NA	NA	K17892//ferredoxin-thioredoxin reductase catalytic chain [EC:1.8.7.2]	PSS30412.1|2.50e-106|Ferredoxin-thioredoxin reductase catalytic chain like [Actinidia chinensis var. chinensis]	GO:0016673//oxidoreductase activity, acting on a sulfur group of donors, iron-sulfur protein as acceptor;GO:0005488//binding;GO:0051536//iron-sulfur cluster binding;GO:0016667//oxidoreductase activity, acting on a sulfur group of donors;GO:0103012//ferredoxin-thioredoxin reductase activity;GO:0043167//ion binding;GO:0003824//catalytic activity;GO:0046872//metal ion binding;GO:0016730//oxidoreduct…	sp|P41349|FTRC2_SPIOL/8.59e-84/Ferredoxin-thioredoxin reductase catalytic chain, chloroplastic OS=Spinacia oleracea OX=3562 PE=2 SV=1
AVa05g00755	0	0	0	0	0	0	31.71	20.83	17.91	1.1	2.1	0	zf-HD	NA	K03260//translation initiation factor 4G	PSR87672.1|1.25e-57|Mini zinc finger protein [Actinidia chinensis var. chinensis]	NA	sp|Q9LJW5|MIF2_ARATH/7.85e-43/Mini zinc finger protein 2 OS=Arabidopsis thaliana OX=3702 GN=MIF2 PE=1 SV=1
AVa05g00759	21.68	7.52	0.15	25.42	28.19	2.38	52.04	44.35	46.91	6.91	13.38	21.99	NA	NA	K15015//solute carrier family 32 (vesicular inhibitory amino acid transporter)	PSS30463.1|1.89e-258|Vacuolar amino acid transporter like [Actinidia chinensis var. chinensis]	GO:0006865//amino acid transport;GO:0015849//organic acid transport;GO:0051234//establishment of localization;GO:0051179//localization;GO:0071702//organic substance transport;GO:0006810//transport;GO:0071705//nitrogen compound transport;GO:0016020//membrane;GO:0031224//intrinsic component of membrane;GO:0110165//cellular anatomical entity;GO:0016021//integral component of membrane;	sp|F4J1Q9|AVT1I_ARATH/6.15e-169/Amino acid transporter AVT1I OS=Arabidopsis thaliana OX=3702 GN=AVT1I PE=3 SV=1
AVa05g00762	0.71	0.7	8.2	2.06	0.77	4.04	0.39	0.49	0.1	1.26	2	1.36	NAC	NAC domain containing protein 17 (best arabidopsis hit)	K00521//ferric-chelate reductase [EC:1.16.1.7];K17756//long-chain-alcohol oxidase [EC:1.1.3.20];K16296//serine carboxypeptidase-like clade I [EC:3.4.16.-];K14016//ubiquitin fusion degradation protein 1+ko04141//Protein processing in endoplasmic reticulum	PSS30466.1|7.14e-218|NAC domain-containing protein [Actinidia chinensis var. chinensis]	GO:0006355//regulation of transcription, DNA-templated;GO:0010468//regulation of gene expression;GO:0051252//regulation of RNA metabolic process;GO:0050789//regulation of biological process;GO:0009889//regulation of biosynthetic process;GO:0051171//regulation of nitrogen compound metabolic process;GO:0050794//regulation of cellular process;GO:0019219//regulation of nucleobase-containing compound …	sp|Q9FLJ2|NC100_ARATH/2.30e-123/NAC domain-containing protein 100 OS=Arabidopsis thaliana OX=3702 GN=NAC100 PE=2 SV=1
AVa05g00811	0	0	0	0.36	0	0	1.22	1.68	1.81	0.84	0.26	0.13	NA	NA	K13264//isoflavone 7-O-glucoside-6''-O-malonyltransferase [EC:2.3.1.115]+ko00943//Isoflavonoid biosynthesis+ko00944//Flavone and flavonol biosynthesis	PSS30515.1|1.57e-173|Phenolic glucoside malonyltransferase [Actinidia chinensis var. chinensis]	GO:0016746//acyltransferase activity;GO:0003824//catalytic activity;GO:0016740//transferase activity;GO:0016747//acyltransferase activity, transferring groups other than amino-acyl groups;	sp|Q940Z5|PMAT1_ARATH/1.15e-54/Phenolic glucoside malonyltransferase 1 OS=Arabidopsis thaliana OX=3702 GN=PMAT1 PE=1 SV=1
AVa05g00819	0.71	0.9	0.09	1	0.68	0.1	1.03	1.19	1.3	0.31	0.16	0.31	NA	NA	K13544//pheophorbidase [EC:3.1.1.82]+ko00860//Porphyrin metabolism+ko01110//Biosynthesis of secondary metabolites	PSS30521.1|5.40e-237|Methylesterase 11 precursor [Actinidia chinensis var. chinensis]	NA	sp|Q9FW03|MES11_ARATH/2.93e-169/Putative methylesterase 11, chloroplastic OS=Arabidopsis thaliana OX=3702 GN=MES11 PE=1 SV=1
AVa05g00824	0.65	1.35	0.24	0.34	1.04	0.58	3.25	1.26	1.16	0.57	0.63	0.5	NA	NA	K13435//serine/threonine-protein kinase Pto+ko04626//Plant-pathogen interaction;K05841//sterol 3beta-glucosyltransferase [EC:2.4.1.173];K13430//serine/threonine-protein kinase PBS1 [EC:2.7.11.1]+ko04626//Plant-pathogen interaction;K13435//serine/threonine-protein kinase Pto+ko04626//Plant-pathogen interaction;K05841//sterol 3beta-glucosyltransferase [EC:2.4.1.173];K13430//serine/threonine-protein…	PSS30522.1|0.0|Receptor-like protein kinase [Actinidia chinensis var. chinensis]	GO:0016020//membrane;GO:0031224//intrinsic component of membrane;GO:0016021//integral component of membrane;GO:0110165//cellular anatomical entity;GO:0043167//ion binding;GO:0000166//nucleotide binding;GO:0003824//catalytic activity;GO:0016740//transferase activity;GO:0097159//organic cyclic compound binding;GO:0004672//protein kinase activity;GO:0030554//adenyl nucleotide binding;GO:0004674//pro…	sp|Q9SCZ4|FERON_ARATH/5.07e-210/Receptor-like protein kinase FERONIA OS=Arabidopsis thaliana OX=3702 GN=FER PE=1 SV=1
AVa05g00839	0	0	0	0	0	0	0.35	0.28	0.27	0	0.07	0	NA	NA	K13436//pto-interacting protein 1 [EC:2.7.11.1]+ko04626//Plant-pathogen interaction;K13435//serine/threonine-protein kinase Pto+ko04626//Plant-pathogen interaction;K05841//sterol 3beta-glucosyltransferase [EC:2.4.1.173]	XP_028085794.1|3.40e-168|receptor-like protein kinase FERONIA [Camellia sinensis]	GO:0030554//adenyl nucleotide binding;GO:0097367//carbohydrate derivative binding;GO:0032555//purine ribonucleotide binding;GO:0017076//purine nucleotide binding;GO:1901363//heterocyclic compound binding;GO:0016301//kinase activity;GO:0016773//phosphotransferase activity, alcohol group as acceptor;GO:0035639//purine ribonucleoside triphosphate binding;GO:0032553//ribonucleotide binding;GO:0000166…	sp|Q9SCZ4|FERON_ARATH/1.94e-53/Receptor-like protein kinase FERONIA OS=Arabidopsis thaliana OX=3702 GN=FER PE=1 SV=1
AVa05g00846	12.4	17.6	11.79	8.89	9.12	13.41	2.47	2.3	6.6	11.53	14.05	10.22	NA	NA	NA	PSS30531.1|0.0|Protein COBRA like [Actinidia chinensis var. chinensis]	GO:0071555//cell wall organization;GO:0030198//extracellular matrix organization;GO:0009832//plant-type cell wall biogenesis;GO:0071669//plant-type cell wall organization or biogenesis;GO:0070726//cell wall assembly;GO:0016043//cellular component organization;GO:0042546//cell wall biogenesis;GO:0071668//plant-type cell wall assembly;GO:0071554//cell wall organization or biogenesis;GO:0045229//ext…	sp|Q94KT8|COBRA_ARATH/1.51e-280/Protein COBRA OS=Arabidopsis thaliana OX=3702 GN=COB PE=2 SV=1
AVa05g00868	5.15	2.04	0.42	1.23	0.91	0	28.98	23.96	0.37	0.76	0	0.37	NA	NA	NA	KAB1225570.1|8.45e-23|hypothetical protein CJ030_MR1G002479 [Morella rubra]	GO:0016020//membrane;GO:0031224//intrinsic component of membrane;GO:0110165//cellular anatomical entity;GO:0016021//integral component of membrane;GO:0003824//catalytic activity;GO:0016874//ligase activity;	NA
AVa05g00962	10.92	11.94	2.22	9.84	9.93	4.39	48.04	34.95	33.82	5.33	3.5	6.02	NA	NA	K22686//pro-apoptotic serine protease NMA111 [EC:3.4.21.-];K22686//pro-apoptotic serine protease NMA111 [EC:3.4.21.-];K22686//pro-apoptotic serine protease NMA111 [EC:3.4.21.-];K22686//pro-apoptotic serine protease NMA111 [EC:3.4.21.-]	PSS30621.1|0.0|Protease Do-like [Actinidia chinensis var. chinensis]	GO:0008233//peptidase activity;GO:0004252//serine-type endopeptidase activity;GO:0017171//serine hydrolase activity;GO:0003824//catalytic activity;GO:0004175//endopeptidase activity;GO:0140096//catalytic activity, acting on a protein;GO:0008236//serine-type peptidase activity;GO:0016787//hydrolase activity;	sp|Q8RY22|DEGP7_ARATH/0.0/Protease Do-like 7 OS=Arabidopsis thaliana OX=3702 GN=DEGP7 PE=2 SV=1
AVa05g00998	0.42	0.38	0.24	0.52	0.23	0.27	0.08	0.16	0.1	0.47	0.33	0.71	NA	PREDICTED: Vitis vinifera hypothetical protein LOC100247421 (LOC100247421), mRNA	K00924//kinase [EC:2.7.1.-]	PSS30655.1|0.0|LRR receptor-like serine/threonine-protein kinase [Actinidia chinensis var. chinensis]	GO:0031224//intrinsic component of membrane;GO:0110165//cellular anatomical entity;GO:0016021//integral component of membrane;GO:0016020//membrane;GO:0043167//ion binding;GO:1901363//heterocyclic compound binding;GO:0017076//purine nucleotide binding;GO:0005488//binding;GO:0097367//carbohydrate derivative binding;GO:0016772//transferase activity, transferring phosphorus-containing groups;GO:00325…	sp|C0LGX3|HSL2_ARATH/1.67e-155/LRR receptor-like serine/threonine-protein kinase HSL2 OS=Arabidopsis thaliana OX=3702 GN=HSL2 PE=1 SV=1
AVa05g01049	1.09	4.57	28.44	5.81	1.6	19.28	0.23	0.52	1.6	3.1	5.55	0.95	NA	NA	NA	PSS30702.1|8.66e-80|Suppressor of tumorigenicity 7 protein-like [Actinidia chinensis var. chinensis]	NA	NA
AVa05g01056	1.71	0	0.44	0	0.21	0.65	1.36	1.94	3.96	0.58	1.37	0.58	NA	NA	NA	PSS30709.1|1.91e-28|Lysine-rich arabinogalactan protein like [Actinidia chinensis var. chinensis]	GO:0008233//peptidase activity;GO:0003824//catalytic activity;GO:0008237//metallopeptidase activity;GO:0016787//hydrolase activity;GO:0140096//catalytic activity, acting on a protein;	NA
AVa05g01102	1.23	2.54	0.08	0.74	1.44	0.75	4.47	3.67	2.24	0.48	0.81	0.72	NA	NA	K16818//phospholipase A1 [EC:3.1.1.32]+ko00592//alpha-Linolenic acid metabolism+ko01100//Metabolic pathways+ko01110//Biosynthesis of secondary metabolites+ko00564//Glycerophospholipid metabolism	PSS30748.1|0.0|Lipase [Actinidia chinensis var. chinensis]	GO:0008152//metabolic process;GO:0044238//primary metabolic process;GO:0006629//lipid metabolic process;GO:0071704//organic substance metabolic process;GO:0003824//catalytic activity;GO:0016298//lipase activity;GO:0016788//hydrolase activity, acting on ester bonds;GO:0004806//triglyceride lipase activity;GO:0016787//hydrolase activity;GO:0052689//carboxylic ester hydrolase activity;	sp|Q941F1|PLA15_ARATH/4.31e-06/Phospholipase A1-Igamma1, chloroplastic OS=Arabidopsis thaliana OX=3702 GN=DALL4 PE=1 SV=2
AVa05g01112	0.72	0.3	0.32	0.2	0.59	0.2	2.2	2.48	1.86	0.81	0.37	0.63	NA	NA	NA	PSS30756.1|2.91e-245|Nodulation protein like [Actinidia chinensis var. chinensis]	GO:0110165//cellular anatomical entity;GO:0031224//intrinsic component of membrane;GO:0005737//cytoplasm;GO:0016021//integral component of membrane;GO:0016020//membrane;GO:0005622//intracellular anatomical structure;GO:0016740//transferase activity;GO:0016782//transferase activity, transferring sulphur-containing groups;GO:0003824//catalytic activity;GO:0008146//sulfotransferase activity;	NA
AVa05g01148	0	0	0	0	0	0	2.76	4.92	5.37	0.39	0.2	0.78	NA	NA	NA	PSS30790.1|2.76e-83|Protein of unknown function DUF4228, plant protein [Actinidia chinensis var. chinensis]	NA	NA
AVa06g00041	0	0	0.14	0	0	0.07	0.06	0.31	7.42	0	0.37	0.06	NA	NA	K25060//cucurbitadienol 11-hydroxylase / 11-oxocucurbitadienol 20-hydroxylase [EC:1.14.14.71 1.14.14.-]+ko00996//Biosynthesis of various alkaloids+ko01110//Biosynthesis of secondary metabolites	XP_028071365.1|6.07e-259|cytochrome P450 87A3-like [Camellia sinensis]	NA	sp|Q7XU38|C87A3_ORYSJ/4.48e-153/Cytochrome P450 87A3 OS=Oryza sativa subsp. japonica OX=39947 GN=CYP87A3 PE=2 SV=3
AVa06g00190	20.64	32.67	56.96	29.38	38.85	70.53	12.5	13.85	13.64	33.53	29.26	25.22	NA	NA	NA	PSS29442.1|0.0|F-box protein [Actinidia chinensis var. chinensis]	GO:0051239//regulation of multicellular organismal process;GO:0065007//biological regulation;GO:0010099//regulation of photomorphogenesis;GO:0048580//regulation of post-embryonic development;GO:0050793//regulation of developmental process;GO:0050789//regulation of biological process;GO:2000030//regulation of response to red or far red light;GO:0048583//regulation of response to stimulus;GO:200002…	sp|Q84V03|FB348_ARATH/2.15e-29/F-box protein At2g16365 OS=Arabidopsis thaliana OX=3702 GN=At2g16365 PE=2 SV=2
AVa06g00205	103.98	119.68	219.83	109.99	115.86	116.28	66.27	57.08	56.97	169.76	128.63	151.23	NA	NA	NA	PSS29427.1|0.0|BTB/POZ domain-containing protein [Actinidia chinensis var. chinensis]	GO:0070647//protein modification by small protein conjugation or removal;GO:1901564//organonitrogen compound metabolic process;GO:0044238//primary metabolic process;GO:0044260//cellular macromolecule metabolic process;GO:0032446//protein modification by small protein conjugation;GO:0036211//protein modification process;GO:0043170//macromolecule metabolic process;GO:0008152//metabolic process;GO:0…	sp|Q9CAJ9|Y1385_ARATH/1.75e-19/BTB/POZ domain-containing protein At1g63850 OS=Arabidopsis thaliana OX=3702 GN=At1g63850 PE=1 SV=1
AVa06g00208	4.59	8.28	4.3	9	9.79	6.42	16.86	32.43	35.9	6.29	5.74	14.02	NA	NA	K04536//guanine nucleotide-binding protein G(I)/G(S)/G(T) subunit beta-1;K04536//guanine nucleotide-binding protein G(I)/G(S)/G(T) subunit beta-1	PSS29425.1|8.49e-279|Guanine nucleotide-binding protein subunit beta-2 like [Actinidia chinensis var. chinensis]	GO:0050832//defense response to fungus;GO:0010118//stomatal movement;GO:0009653//anatomical structure morphogenesis;GO:0009725//response to hormone;GO:0065007//biological regulation;GO:0048731//system development;GO:0009987//cellular process;GO:0099402//plant organ development;GO:0050794//regulation of cellular process;GO:0042221//response to chemical;GO:0071495//cellular response to endogenous s…	sp|P93563|GBB_SOLTU/3.36e-243/Guanine nucleotide-binding protein subunit beta OS=Solanum tuberosum OX=4113 GN=GB1 PE=2 SV=1
AVa06g00303	48.79	54.32	69.56	32.57	38.85	112.54	6.38	8.87	12.79	34.59	28.34	30.89	NA	NA	K13430//serine/threonine-protein kinase PBS1 [EC:2.7.11.1]+ko04626//Plant-pathogen interaction;K04733//interleukin-1 receptor-associated kinase 4 [EC:2.7.11.1]	PSS29328.1|0.0|Receptor-like protein kinase [Actinidia chinensis var. chinensis]	GO:0016021//integral component of membrane;GO:0031224//intrinsic component of membrane;GO:0110165//cellular anatomical entity;GO:0016020//membrane;GO:0003824//catalytic activity;GO:0000166//nucleotide binding;GO:0036094//small molecule binding;GO:0030554//adenyl nucleotide binding;GO:0016773//phosphotransferase activity, alcohol group as acceptor;GO:0032555//purine ribonucleotide binding;GO:00167…	sp|Q9FX99|Y1497_ARATH/5.47e-269/Probable receptor-like protein kinase At1g49730 OS=Arabidopsis thaliana OX=3702 GN=At1g49730 PE=2 SV=1
AVa06g00314	0.24	0.03	0.04	0	0	0.09	2.02	1.18	0.44	0.03	0.06	0.14	NA	NA	K23260//scopoletin glucosyltransferase [EC:2.4.1.128]+ko00999//Biosynthesis of various plant secondary metabolites+ko01110//Biosynthesis of secondary metabolites	PSS29319.1|0.0|Scopoletin glucosyltransferase [Actinidia chinensis var. chinensis]	GO:0003824//catalytic activity;GO:0016757//glycosyltransferase activity;GO:0008194//UDP-glycosyltransferase activity;GO:0016740//transferase activity;	sp|Q9AT54|SCGT_TOBAC/4.90e-233/Scopoletin glucosyltransferase OS=Nicotiana tabacum OX=4097 GN=TOGT1 PE=1 SV=1
AVa06g00316	0.24	0.03	0.04	0	0	0.09	2.02	1.18	0.44	0.03	0.06	0.14	NA	NA	K23260//scopoletin glucosyltransferase [EC:2.4.1.128]+ko00999//Biosynthesis of various plant secondary metabolites+ko01110//Biosynthesis of secondary metabolites	PSS29319.1|0.0|Scopoletin glucosyltransferase [Actinidia chinensis var. chinensis]	GO:0016740//transferase activity;GO:0008194//UDP-glycosyltransferase activity;GO:0016757//glycosyltransferase activity;GO:0003824//catalytic activity;	sp|Q9AT54|SCGT_TOBAC/4.90e-233/Scopoletin glucosyltransferase OS=Nicotiana tabacum OX=4097 GN=TOGT1 PE=1 SV=1
AVa06g00335	71.81	66.16	98.49	69.53	61.09	71.31	31.82	28.58	25.32	64.19	61.03	63.28	NA	NA	K01052//lysosomal acid lipase/cholesteryl ester hydrolase [EC:3.1.1.13]+ko00100//Steroid biosynthesis	PSS29304.1|2.10e-299|Triacylglycerol lipase [Actinidia chinensis var. chinensis]	GO:0048580//regulation of post-embryonic development;GO:1901700//response to oxygen-containing compound;GO:1900140//regulation of seedling development;GO:0050789//regulation of biological process;GO:0009719//response to endogenous stimulus;GO:0050896//response to stimulus;GO:0006629//lipid metabolic process;GO:0071704//organic substance metabolic process;GO:0009739//response to gibberellin;GO:006…	sp|Q71DJ5|LIP1_ARATH/2.26e-183/Triacylglycerol lipase 1 OS=Arabidopsis thaliana OX=3702 GN=LIP1 PE=1 SV=1
AVa06g00354	0.38	0.79	0.69	0.56	1.03	1.12	3.43	2.44	1.42	0.7	0.99	1.48	NA	NA	K00472//prolyl 4-hydroxylase [EC:1.14.11.2]+ko00330//Arginine and proline metabolism+ko01100//Metabolic pathways;K00472//prolyl 4-hydroxylase [EC:1.14.11.2]+ko00330//Arginine and proline metabolism+ko01100//Metabolic pathways	PSS02655.1|1.54e-141|Prolyl 4-hydroxylase [Actinidia chinensis var. chinensis]	GO:0044260//cellular macromolecule metabolic process;GO:0036211//protein modification process;GO:0044237//cellular metabolic process;GO:0044238//primary metabolic process;GO:0019511//peptidyl-proline hydroxylation;GO:0018401//peptidyl-proline hydroxylation to 4-hydroxy-L-proline;GO:0018208//peptidyl-proline modification;GO:0043170//macromolecule metabolic process;GO:0071704//organic substance met…	sp|Q8VZJ7|P4H9_ARATH/2.82e-113/Probable prolyl 4-hydroxylase 9 OS=Arabidopsis thaliana OX=3702 GN=P4H9 PE=2 SV=1
AVa06g00384	0	0	0	0	0	0	28.5	15.11	12.02	2.28	3.26	1.08	NA	NA	NA	NA	NA	NA
AVa06g00390	0	0	0	0	0	0	24.86	16.18	14.59	4.41	0	4.08	NA	NA	NA	KAE9447071.1|8.16e-31|hypothetical protein C3L33_21034, partial [Rhododendron williamsianum]	GO:0032502//developmental process;GO:0008283//cell population proliferation;GO:0030154//cell differentiation;GO:0048869//cellular developmental process;GO:0009987//cellular process;GO:0110165//cellular anatomical entity;GO:0005576//extracellular region;GO:0048018//receptor ligand activity;GO:0008083//growth factor activity;GO:0030546//signaling receptor activator activity;GO:0005102//signaling re…	sp|Q9FS10|PSK_ASPOF/4.71e-17/Phytosulfokines OS=Asparagus officinalis OX=4686 GN=PSK PE=1 SV=1
AVa06g00429	0	0.04	0	0.04	0	0	0.28	0.62	0.59	0	0	0.08	NA	NA	K22133//oxalate---CoA ligase [EC:6.2.1.8]+ko01100//Metabolic pathways+ko00630//Glyoxylate and dicarboxylate metabolism	PSS02585.1|0.0|Legume lectin domain protein [Actinidia chinensis var. chinensis]	GO:0005886//plasma membrane;GO:0016021//integral component of membrane;GO:0016020//membrane;GO:0031224//intrinsic component of membrane;GO:0110165//cellular anatomical entity;GO:0071944//cell periphery;GO:0016773//phosphotransferase activity, alcohol group as acceptor;GO:0030246//carbohydrate binding;GO:0003824//catalytic activity;GO:0016772//transferase activity, transferring phosphorus-containi…	sp|Q9LXA5|LRK91_ARATH/2.37e-189/L-type lectin-domain containing receptor kinase IX.1 OS=Arabidopsis thaliana OX=3702 GN=LECRK91 PE=1 SV=1
AVa06g00447	0	0	0	0.1	0	0	2.62	0.9	0.64	0	0	0.06	NA	NA	K23260//scopoletin glucosyltransferase [EC:2.4.1.128]+ko00999//Biosynthesis of various plant secondary metabolites+ko01110//Biosynthesis of secondary metabolites	PSS29319.1|0.0|Scopoletin glucosyltransferase [Actinidia chinensis var. chinensis]	GO:0016740//transferase activity;GO:0016757//glycosyltransferase activity;GO:0008194//UDP-glycosyltransferase activity;GO:0003824//catalytic activity;	sp|Q9AT54|SCGT_TOBAC/5.38e-230/Scopoletin glucosyltransferase OS=Nicotiana tabacum OX=4097 GN=TOGT1 PE=1 SV=1
AVa06g00517	13.07	10.6	12.12	9.71	5.46	14.85	5.29	2.57	2.49	6.9	11.45	6.66	NA	NA	K14432//ABA responsive element binding factor+ko04075//Plant hormone signal transduction;K14432//ABA responsive element binding factor+ko04075//Plant hormone signal transduction;K14432//ABA responsive element binding factor+ko04075//Plant hormone signal transduction;K14432//ABA responsive element binding factor+ko04075//Plant hormone signal transduction	PSS29184.1|7.41e-162|G-box-binding factor like [Actinidia chinensis var. chinensis]	GO:0009891//positive regulation of biosynthetic process;GO:0009893//positive regulation of metabolic process;GO:0031328//positive regulation of cellular biosynthetic process;GO:0031326//regulation of cellular biosynthetic process;GO:1903508//positive regulation of nucleic acid-templated transcription;GO:0010604//positive regulation of macromolecule metabolic process;GO:0010556//regulation of macr…	sp|P42777|GBF4_ARATH/1.47e-27/G-box-binding factor 4 OS=Arabidopsis thaliana OX=3702 GN=GBF4 PE=1 SV=1
AVa06g00657	1.89	0.58	0	1.56	0.2	0.49	4	5.2	5.08	1	1.8	1.32	NA	NA	K14638//solute carrier family 15 (peptide/histidine transporter), member 3/4;K14638//solute carrier family 15 (peptide/histidine transporter), member 3/4	PSS08444.1|0.0|Protein NRT1/ PTR FAMILY 4.5 like, partial [Actinidia chinensis var. chinensis]	GO:0006820//anion transport;GO:0006810//transport;GO:0051179//localization;GO:0015698//inorganic anion transport;GO:0006817//phosphate ion transport;GO:0051234//establishment of localization;GO:0006811//ion transport;GO:0110165//cellular anatomical entity;GO:0031224//intrinsic component of membrane;GO:0016020//membrane;GO:0016021//integral component of membrane;GO:0022857//transmembrane transport…	sp|Q8VYE4|PTR12_ARATH/3.69e-136/Protein NRT1/ PTR FAMILY 4.5 OS=Arabidopsis thaliana OX=3702 GN=NPF4.5 PE=2 SV=1
AVa06g00795	1.86	1.61	0.04	1.41	2.03	0.5	2.06	3.09	3.09	1.37	1.14	1.27	NA	NA	NA	PSS28839.1|0.0|Glycine-rich domain-containing protein [Actinidia chinensis var. chinensis]	NA	sp|Q9ZQ47|GRDP1_ARATH/2.98e-31/Glycine-rich domain-containing protein 1 OS=Arabidopsis thaliana OX=3702 GN=GRDP1 PE=2 SV=1
AVa06g00943	0.05	0.18	0.05	0.1	0.05	0	0.57	0.34	0.58	0	0.14	0.16	NA	NA	K06636//structural maintenance of chromosome 1;K14297//nuclear pore complex protein Nup98-Nup96+ko03013//Nucleocytoplasmic transport	PSS29037.1|1.16e-285|IRK-interacting protein [Actinidia chinensis var. chinensis]	GO:0009416//response to light stimulus;GO:0009630//gravitropism;GO:0009639//response to red or far red light;GO:0009314//response to radiation;GO:0009959//negative gravitropism;GO:0009606//tropism;GO:0009605//response to external stimulus;GO:0050896//response to stimulus;GO:0009629//response to gravity;GO:0009628//response to abiotic stimulus;	sp|F4KGE8|GIL1_ARATH/5.72e-43/Protein GRAVITROPIC IN THE LIGHT 1 OS=Arabidopsis thaliana OX=3702 GN=GIL1 PE=1 SV=1
AVa06g00949	2.02	0.56	0.74	0.59	1.38	0.43	2.83	3.73	1.37	0.89	0.13	0.89	WRKY	Populus trichocarpa clone 196822 TIR-NBS-TIR-TIR-WRKY type disease resistance protein mRNA, complete cds	K13425//WRKY transcription factor 22+ko04016//MAPK signaling pathway - plant+ko04626//Plant-pathogen interaction	PSS29042.1|4.41e-173|WRKY transcription factor [Actinidia chinensis var. chinensis]	GO:0110165//cellular anatomical entity;GO:0043226//organelle;GO:0043229//intracellular organelle;GO:0043227//membrane-bounded organelle;GO:0043231//intracellular membrane-bounded organelle;GO:0005622//intracellular anatomical structure;GO:0005634//nucleus;GO:0097159//organic cyclic compound binding;GO:0140110//transcription regulator activity;GO:0003677//DNA binding;GO:0003700//DNA-binding transc…	sp|Q9LP56|WRK65_ARATH/2.17e-75/Probable WRKY transcription factor 65 OS=Arabidopsis thaliana OX=3702 GN=WRKY65 PE=2 SV=1
AVa06g01023	0.41	0.4	1.62	0.66	0	0.88	3.82	1.57	0.81	1.08	1.17	0.36	NA	NA	K22395//cinnamyl-alcohol dehydrogenase [EC:1.1.1.195]+ko01100//Metabolic pathways+ko01110//Biosynthesis of secondary metabolites+ko00940//Phenylpropanoid biosynthesis	PSS28922.1|0.0|Berberine bridge enzyme-like [Actinidia chinensis var. chinensis]	GO:1901265//nucleoside phosphate binding;GO:0043168//anion binding;GO:0005488//binding;GO:1901363//heterocyclic compound binding;GO:0016491//oxidoreductase activity;GO:0036094//small molecule binding;GO:0097159//organic cyclic compound binding;GO:0050660//flavin adenine dinucleotide binding;GO:0071949//FAD binding;GO:0000166//nucleotide binding;GO:0003824//catalytic activity;GO:0043167//ion bindi…	sp|Q9SA85|BBE8_ARATH/2.67e-198/Berberine bridge enzyme-like 8 OS=Arabidopsis thaliana OX=3702 GN=At1g30700 PE=2 SV=1
AVa06g01122	511.97	725.43	568.78	464.52	820.08	625.39	41.13	48.99	42.37	447.88	508.29	233.63	NA	NA	NA	PSS28813.1|6.79e-83|Nodulin-related protein [Actinidia chinensis var. chinensis]	GO:0009408//response to heat;GO:0050794//regulation of cellular process;GO:0031323//regulation of cellular metabolic process;GO:0019747//regulation of isoprenoid metabolic process;GO:0009266//response to temperature stimulus;GO:0019222//regulation of metabolic process;GO:0050789//regulation of biological process;GO:0006950//response to stress;GO:0009628//response to abiotic stimulus;GO:0019216//r…	sp|Q9ZQ80|NDRP1_ARATH/6.72e-21/Nodulin-related protein 1 OS=Arabidopsis thaliana OX=3702 GN=NRP1 PE=1 SV=1
AVa06g01172	10.75	8.48	5.99	9.51	10.33	8.08	34.59	28.53	22.76	14.5	7.37	15.25	NA	NA	K04713//sphinganine C4-monooxygenase [EC:1.14.18.5]+ko00600//Sphingolipid metabolism+ko01100//Metabolic pathways	PSS28733.1|7.26e-183|Sphinganine C4-monooxygenase [Actinidia chinensis var. chinensis]	GO:1901576//organic substance biosynthetic process;GO:0009058//biosynthetic process;GO:0008610//lipid biosynthetic process;GO:0006629//lipid metabolic process;GO:0008152//metabolic process;GO:0071704//organic substance metabolic process;GO:0044238//primary metabolic process;GO:0031224//intrinsic component of membrane;GO:0110165//cellular anatomical entity;GO:0016021//integral component of membran…	sp|Q8VYI1|SBH1_ARATH/1.86e-162/Sphinganine C4-monooxygenase 1 OS=Arabidopsis thaliana OX=3702 GN=SBH1 PE=1 SV=1
AVa06g01189	9.39	8.01	1.16	5.22	7.68	8.66	2.37	2.76	4.86	10.26	10.73	12.08	NA	Leucine-rich repeat protein kinase family protein (best arabidopsis hit)	K13435//serine/threonine-protein kinase Pto+ko04626//Plant-pathogen interaction;K04733//interleukin-1 receptor-associated kinase 4 [EC:2.7.11.1];K13430//serine/threonine-protein kinase PBS1 [EC:2.7.11.1]+ko04626//Plant-pathogen interaction;K13435//serine/threonine-protein kinase Pto+ko04626//Plant-pathogen interaction;K04733//interleukin-1 receptor-associated kinase 4 [EC:2.7.11.1];K13430//serine…	PSS28717.1|0.0|LRR receptor-like serine/threonine-protein kinase precursor [Actinidia chinensis var. chinensis]	GO:0110165//cellular anatomical entity;GO:0031224//intrinsic component of membrane;GO:0016020//membrane;GO:0016021//integral component of membrane;GO:0005488//binding;GO:0016301//kinase activity;GO:0043168//anion binding;GO:0000166//nucleotide binding;GO:0032559//adenyl ribonucleotide binding;GO:0097159//organic cyclic compound binding;GO:1901363//heterocyclic compound binding;GO:0043167//ion bin…	sp|Q9M9S4|Y1143_ARATH/1.09e-174/Probable LRR receptor-like serine/threonine-protein kinase At1g14390 OS=Arabidopsis thaliana OX=3702 GN=At1g14390 PE=1 SV=1
AVa06g01258	89.26	218.61	210.39	60.71	68.46	366.41	22.99	35.26	33.83	81.39	68.79	134.08	NA	NA	K03860//phosphatidylinositol N-acetylglucosaminyltransferase subunit Q+ko01100//Metabolic pathways+ko00563//Glycosylphosphatidylinositol (GPI)-anchor biosynthesis	PSS28658.1|3.81e-72|Snakin-2 like [Actinidia chinensis var. chinensis]	NA	sp|Q93X17|SNAK2_SOLTU/6.26e-29/Snakin-2 OS=Solanum tuberosum OX=4113 GN=SN2 PE=1 SV=1
AVa06g01266	0.79	0.67	0.06	0.33	0.47	0.07	0.11	0.27	0.05	0.52	0.38	0.63	NA	NA	K14611//solute carrier family 23 (nucleobase transporter), member 1	PSS28652.1|0.0|Nucleobase-ascorbate transporter like [Actinidia chinensis var. chinensis]	GO:0070161//anchoring junction;GO:0110165//cellular anatomical entity;GO:0071944//cell periphery;GO:0005886//plasma membrane;GO:0055044//symplast;GO:0030054//cell junction;GO:0016020//membrane;GO:0005911//cell-cell junction;GO:0016021//integral component of membrane;GO:0009506//plasmodesma;GO:0031224//intrinsic component of membrane;GO:0022857//transmembrane transporter activity;GO:0005215//trans…	sp|Q27GI3|NAT6_ARATH/0.0/Nucleobase-ascorbate transporter 6 OS=Arabidopsis thaliana OX=3702 GN=NAT6 PE=2 SV=2
AVa06g01269	1	1.54	0.1	1.45	1.48	0.14	4.77	4.32	3.6	0.63	1.57	0.45	NA	NA	K23877//xyloglucan O-acetyltransferase;K23877//xyloglucan O-acetyltransferase;K23877//xyloglucan O-acetyltransferase	PSS28650.1|5.97e-306|Protein ALTERED XYLOGLUCAN like [Actinidia chinensis var. chinensis]	GO:0010410//hemicellulose metabolic process;GO:0043170//macromolecule metabolic process;GO:0071704//organic substance metabolic process;GO:0044237//cellular metabolic process;GO:0044042//glucan metabolic process;GO:0044262//cellular carbohydrate metabolic process;GO:0071554//cell wall organization or biogenesis;GO:0008152//metabolic process;GO:0005976//polysaccharide metabolic process;GO:0044260/…	sp|O04523|TBL27_ARATH/1.07e-162/Xyloglucan O-acetyltransferase 1 OS=Arabidopsis thaliana OX=3702 GN=AXY4 PE=1 SV=1
AVa06g01370	0.35	0.63	6.87	0.6	0.28	3.14	0.13	0.09	0.34	1.04	1.75	1.44	NA	Leucine-rich repeat protein kinase family protein (best arabidopsis hit)	NA	PSS28534.1|0.0|BTB/POZ domain-containing protein [Actinidia chinensis var. chinensis]	GO:0006807//nitrogen compound metabolic process;GO:0043170//macromolecule metabolic process;GO:0071704//organic substance metabolic process;GO:0036211//protein modification process;GO:0009987//cellular process;GO:0044267//cellular protein metabolic process;GO:1901564//organonitrogen compound metabolic process;GO:0016567//protein ubiquitination;GO:0043412//macromolecule modification;GO:0032446//pr…	sp|Q9C9V6|Y1790_ARATH/4.47e-310/BTB/POZ domain-containing protein At1g67900 OS=Arabidopsis thaliana OX=3702 GN=At1g67900 PE=1 SV=1
AVa06g01376	5.27	5.81	1.45	4.35	2	3.01	0.55	0.7	0.98	1.61	3.91	1.61	NA	NA	K01206//alpha-L-fucosidase [EC:3.2.1.51]+ko00511//Other glycan degradation	PSS28540.1|2.48e-288|GDSL esterase/lipase [Actinidia chinensis var. chinensis]	GO:0016788//hydrolase activity, acting on ester bonds;GO:0003824//catalytic activity;GO:0016787//hydrolase activity;	sp|Q9LIN2|GDL53_ARATH/7.68e-183/GDSL esterase/lipase At3g26430 OS=Arabidopsis thaliana OX=3702 GN=At3g26430 PE=1 SV=1
AVa06g01394	0	2.35	0.57	0.59	0.39	0	0.07	0	0.07	0.15	1.2	0.37	NA	NA	K01728//pectate lyase [EC:4.2.2.2]+ko00040//Pentose and glucuronate interconversions+ko01100//Metabolic pathways	PSS28560.1|2.47e-307|Pectate lyase [Actinidia chinensis var. chinensis]	GO:0010393//galacturonan metabolic process;GO:0000272//polysaccharide catabolic process;GO:0043170//macromolecule metabolic process;GO:0005975//carbohydrate metabolic process;GO:0071704//organic substance metabolic process;GO:0044238//primary metabolic process;GO:0009056//catabolic process;GO:0005976//polysaccharide metabolic process;GO:0016052//carbohydrate catabolic process;GO:0009057//macromol…	sp|Q9FXD8|PLY5_ARATH/1.87e-252/Probable pectate lyase 5 OS=Arabidopsis thaliana OX=3702 GN=At1g67750 PE=2 SV=2
AVa06g01429	10.68	7.54	5.05	10	11.95	8.09	20.77	27.73	22.33	8.03	9.6	10.51	NA	NA	K00939//adenylate kinase [EC:2.7.4.3]+ko01240//Biosynthesis of cofactors+ko00230//Purine metabolism+ko01100//Metabolic pathways+ko01110//Biosynthesis of secondary metabolites+ko00730//Thiamine metabolism;K00939//adenylate kinase [EC:2.7.4.3]+ko01240//Biosynthesis of cofactors+ko00230//Purine metabolism+ko01100//Metabolic pathways+ko01110//Biosynthesis of secondary metabolites+ko00730//Thiamine me…	PSS28776.1|9.11e-168|adenylate kinase [Actinidia chinensis var. chinensis]	GO:0016776//phosphotransferase activity, phosphate group as acceptor;GO:0050145//nucleoside monophosphate kinase activity;GO:0043168//anion binding;GO:0005488//binding;GO:0005524//ATP binding;GO:0036094//small molecule binding;GO:0003824//catalytic activity;GO:0043167//ion binding;GO:0035639//purine ribonucleoside triphosphate binding;GO:0017076//purine nucleotide binding;GO:0000166//nucleotide b…	sp|Q08480|KAD4_ORYSJ/1.83e-157/Adenylate kinase 4 OS=Oryza sativa subsp. japonica OX=39947 GN=ADK-B PE=2 SV=1
AVa06g01436	0	0	0.13	0	0	0	2.79	2.67	0.39	0.23	0	0.11	NA	NA	K08900//mitochondrial chaperone BCS1	PSS26950.1|4.29e-309|Protein HYPER-SENSITIVITY-RELATED like [Actinidia chinensis var. chinensis]	GO:0005524//ATP binding;GO:0000166//nucleotide binding;GO:0032555//purine ribonucleotide binding;GO:0036094//small molecule binding;GO:0043167//ion binding;GO:0030554//adenyl nucleotide binding;GO:0032559//adenyl ribonucleotide binding;GO:0005488//binding;GO:0097159//organic cyclic compound binding;GO:1901265//nucleoside phosphate binding;GO:0035639//purine ribonucleoside triphosphate binding;GO:…	sp|Q8GW96|AATP3_ARATH/1.55e-154/AAA-ATPase At2g18193 OS=Arabidopsis thaliana OX=3702 GN=At2g18193 PE=2 SV=1
AVa06g01455	12.14	16.51	43.68	11.73	8.01	42.28	0.44	1.29	2.73	6.3	9.9	5.04	NA	NA	K14972//PAX-interacting protein 1;K14972//PAX-interacting protein 1	PSS28586.1|6.42e-273|F-box protein [Actinidia chinensis var. chinensis]	NA	sp|Q9FYF9|FB76_ARATH/6.78e-166/F-box protein At1g67340 OS=Arabidopsis thaliana OX=3702 GN=At1g67340 PE=1 SV=1
AVa06g01473	61.49	23.66	10.59	32.09	44.69	10.52	84.25	107	55.71	18.72	15.58	28.78	WRKY	NA	K13424//WRKY transcription factor 33+ko04016//MAPK signaling pathway - plant+ko04626//Plant-pathogen interaction;K03847//alpha-1,6-mannosyltransferase [EC:2.4.1.260]+ko00513//Various types of N-glycan biosynthesis+ko00510//N-Glycan biosynthesis+ko01100//Metabolic pathways;K12835//ATP-dependent RNA helicase DDX42 [EC:3.6.4.13]+ko03040//Spliceosome	PSS28604.1|7.29e-120|WRKY transcription factor [Actinidia chinensis var. chinensis]	GO:0043227//membrane-bounded organelle;GO:0043226//organelle;GO:0043229//intracellular organelle;GO:0005622//intracellular anatomical structure;GO:0110165//cellular anatomical entity;GO:0005634//nucleus;GO:0043231//intracellular membrane-bounded organelle;GO:0043565//sequence-specific DNA binding;GO:0003677//DNA binding;GO:0003700//DNA-binding transcription factor activity;GO:0003676//nucleic aci…	sp|Q9FYA2|WRK75_ARATH/1.20e-55/Probable WRKY transcription factor 75 OS=Arabidopsis thaliana OX=3702 GN=WRKY75 PE=1 SV=1
AVa06g01503	162.15	206.48	488.78	198.1	211.59	263.31	79.33	68.52	60.25	288.41	244.34	185.28	NA	NA	K12198//charged multivesicular body protein 5+ko04144//Endocytosis	PSS27008.1|2.13e-94|Light-regulated protein [Actinidia chinensis var. chinensis]	GO:0043226//organelle;GO:0005737//cytoplasm;GO:0043229//intracellular organelle;GO:0009536//plastid;GO:0043227//membrane-bounded organelle;GO:0005622//intracellular anatomical structure;GO:0110165//cellular anatomical entity;GO:0043231//intracellular membrane-bounded organelle;GO:0009507//chloroplast;	sp|Q96500|LIRP1_ARATH/6.43e-34/Light-regulated protein 1, chloroplastic OS=Arabidopsis thaliana OX=3702 GN=LIR1 PE=1 SV=1
AVa07g00035	0.16	0.16	0.33	0.15	0	0.23	3.18	1.59	0.98	0.14	0.29	0	NAC	NAC domain containing protein 17 (best arabidopsis hit)	K17756//long-chain-alcohol oxidase [EC:1.1.3.20];K00521//ferric-chelate reductase [EC:1.16.1.7];K14964//Set1/Ash2 histone methyltransferase complex subunit ASH2;K14016//ubiquitin fusion degradation protein 1+ko04141//Protein processing in endoplasmic reticulum	AID55355.1|1.52e-171|NAC protein 4 [Actinidia chinensis]	GO:0031323//regulation of cellular metabolic process;GO:0010468//regulation of gene expression;GO:0051252//regulation of RNA metabolic process;GO:0006355//regulation of transcription, DNA-templated;GO:0050794//regulation of cellular process;GO:0010556//regulation of macromolecule biosynthetic process;GO:2001141//regulation of RNA biosynthetic process;GO:1903506//regulation of nucleic acid-templat…	sp|Q9FY93|NAC83_ARATH/6.07e-105/NAC domain-containing protein 83 OS=Arabidopsis thaliana OX=3702 GN=NAC083 PE=1 SV=1
AVa07g00065	29.27	32.81	62.85	32.24	27.27	48	15.63	17.1	13.32	51.47	42.33	40.98	NA	NA	K18801//glucuronoxylan 4-O-methyltransferase [EC:2.1.1.112]	PSS26965.1|7.98e-205|Methyltransferase [Actinidia chinensis var. chinensis]	GO:0005975//carbohydrate metabolic process;GO:0032259//methylation;GO:0044237//cellular metabolic process;GO:0000271//polysaccharide biosynthetic process;GO:0009059//macromolecule biosynthetic process;GO:0016051//carbohydrate biosynthetic process;GO:0009058//biosynthetic process;GO:0009987//cellular process;GO:0010410//hemicellulose metabolic process;GO:0044262//cellular carbohydrate metabolic pr…	sp|Q9C7F9|MT127_ARATH/2.08e-130/Probable methyltransferase At1g27930 OS=Arabidopsis thaliana OX=3702 GN=At1g27930 PE=1 SV=1
AVa07g00067	19.41	15.8	56.68	30.85	20.11	29.99	7.04	8.98	7.54	21.74	18.15	19.77	NA	NA	K08908//light-harvesting complex I chlorophyll a/b binding protein 2+ko01100//Metabolic pathways+ko00196//Photosynthesis - antenna proteins	PSS26963.1|3.13e-202|Chlorophyll a-b binding protein [Actinidia chinensis var. chinensis]	GO:0044238//primary metabolic process;GO:0043170//macromolecule metabolic process;GO:0071704//organic substance metabolic process;GO:0019538//protein metabolic process;GO:1901564//organonitrogen compound metabolic process;GO:0044237//cellular metabolic process;GO:0008152//metabolic process;GO:0006464//cellular protein modification process;GO:0036211//protein modification process;GO:0006091//gener…	sp|P10708|CB12_SOLLC/1.75e-173/Chlorophyll a-b binding protein 7, chloroplastic OS=Solanum lycopersicum OX=4081 GN=CAB7 PE=3 SV=1
AVa07g00219	0.15	0.57	0	0.08	0.14	0.13	1.58	1.43	2.14	0.29	0.42	0.23	NA	NA	K03549//KUP system potassium uptake protein;K01760//cysteine-S-conjugate beta-lyase [EC:4.4.1.13]+ko01230//Biosynthesis of amino acids+ko00450//Selenocompound metabolism+ko01100//Metabolic pathways+ko01110//Biosynthesis of secondary metabolites+ko00270//Cysteine and methionine metabolism;K11593//eukaryotic translation initiation factor 2C	PSS26853.1|0.0|NHL repeat-containing protein [Actinidia chinensis var. chinensis]	GO:0016020//membrane;GO:0016021//integral component of membrane;GO:0110165//cellular anatomical entity;GO:0031224//intrinsic component of membrane;	NA
AVa07g00261	1.12	1.04	0.13	1.14	0.19	0.57	2.91	2.5	2	1.22	1.27	0.76	NA	NA	K20892//beta-arabinofuranosyltransferase [EC:2.4.2.-];K11714//rhamnogalacturonan II specific xylosyltransferase [EC:2.4.2.-];K20892//beta-arabinofuranosyltransferase [EC:2.4.2.-];K11714//rhamnogalacturonan II specific xylosyltransferase [EC:2.4.2.-]	PSS26831.1|1.45e-268|Nucleotide-diphospho-sugar transferase protein [Actinidia chinensis var. chinensis]	GO:0071554//cell wall organization or biogenesis;GO:0045229//external encapsulating structure organization;GO:0009987//cellular process;GO:0071555//cell wall organization;GO:0071840//cellular component organization or biogenesis;GO:0016043//cellular component organization;GO:0012505//endomembrane system;GO:0110165//cellular anatomical entity;GO:0043226//organelle;GO:0043231//intracellular membran…	sp|P0C042|Y4597_ARATH/1.52e-105/Uncharacterized protein At4g15970 OS=Arabidopsis thaliana OX=3702 GN=At4g15970 PE=2 SV=1
AVa07g00344	0.08	0.3	0	0.04	0	0	2.04	1.63	0.47	0.1	0.07	0.03	NA	NA	K13420//LRR receptor-like serine/threonine-protein kinase FLS2 [EC:2.7.11.1]+ko04016//MAPK signaling pathway - plant+ko04626//Plant-pathogen interaction;K03327//multidrug resistance protein, MATE family;K13416//brassinosteroid insensitive 1-associated receptor kinase 1 [EC:2.7.10.1 2.7.11.1]+ko04016//MAPK signaling pathway - plant+ko04626//Plant-pathogen interaction+ko04075//Plant hormone signal …	PSS01251.1|0.0|G-type lectin S-receptor-like serine/threonine-protein kinase [Actinidia chinensis var. chinensis]	GO:0032501//multicellular organismal process;GO:0008037//cell recognition;GO:0009875//pollen-pistil interaction;GO:0009856//pollination;GO:0007154//cell communication;GO:0044706//multi-multicellular organism process;GO:0000003//reproduction;GO:0009987//cellular process;GO:0022414//reproductive process;GO:0048544//recognition of pollen;GO:0031224//intrinsic component of membrane;GO:0016020//membra…	sp|Q25AG3|LERK3_ORYSI/2.51e-170/G-type lectin S-receptor-like serine/threonine-protein kinase LECRK3 OS=Oryza sativa subsp. indica OX=39946 GN=LECRK3 PE=3 SV=2
AVa07g00385	1.97	2.76	1.64	2.58	2.34	2.96	5.27	5.85	5.69	2.89	2.05	2	NA	NA	K07910//Ras-related protein Rab-18;K07910//Ras-related protein Rab-18;K07910//Ras-related protein Rab-18;K07910//Ras-related protein Rab-18	PSS26622.1|9.61e-143|Ras-related protein [Actinidia chinensis var. chinensis]	GO:0016787//hydrolase activity;GO:0005488//binding;GO:0032561//guanyl ribonucleotide binding;GO:0005525//GTP binding;GO:0016817//hydrolase activity, acting on acid anhydrides;GO:0043168//anion binding;GO:0032553//ribonucleotide binding;GO:1901363//heterocyclic compound binding;GO:0016462//pyrophosphatase activity;GO:0017111//nucleoside-triphosphatase activity;GO:0000166//nucleotide binding;GO:004…	sp|O23657|RABC1_ARATH/5.56e-124/Ras-related protein RABC1 OS=Arabidopsis thaliana OX=3702 GN=RABC1 PE=1 SV=1
AVa07g00419	0.12	0.51	4.13	1.17	0.36	2.27	0.29	0.4	0.41	0.8	0.85	0.87	NA	NA	K00128//aldehyde dehydrogenase (NAD+) [EC:1.2.1.3]+ko00410//beta-Alanine metabolism+ko00310//Lysine degradation+ko00010//Glycolysis / Gluconeogenesis+ko00903//Limonene and pinene degradation+ko00380//Tryptophan metabolism+ko01240//Biosynthesis of cofactors+ko00330//Arginine and proline metabolism+ko00280//Valine, leucine and isoleucine degradation+ko00770//Pantothenate and CoA biosynthesis+ko0110…	PSS26598.1|0.0|Aldehyde dehydrogenase family 3 member like [Actinidia chinensis var. chinensis]	GO:0009987//cellular process;GO:0006081//cellular aldehyde metabolic process;GO:0044237//cellular metabolic process;GO:0008152//metabolic process;GO:0071704//organic substance metabolic process;GO:0003824//catalytic activity;GO:0016903//oxidoreductase activity, acting on the aldehyde or oxo group of donors;GO:0004028//3-chloroallyl aldehyde dehydrogenase activity;GO:0016491//oxidoreductase activi…	sp|Q8W033|AL3I1_ARATH/4.29e-241/Aldehyde dehydrogenase family 3 member I1, chloroplastic OS=Arabidopsis thaliana OX=3702 GN=ALDH3I1 PE=1 SV=2
AVa07g00422	37.66	18.13	25.6	31.99	33.7	31.26	8.29	11.68	10.85	28.33	27.8	29.54	NAC	NAC domain containing protein 17 (best arabidopsis hit)	K00521//ferric-chelate reductase [EC:1.16.1.7];K17756//long-chain-alcohol oxidase [EC:1.1.3.20];K14964//Set1/Ash2 histone methyltransferase complex subunit ASH2;K14016//ubiquitin fusion degradation protein 1+ko04141//Protein processing in endoplasmic reticulum;K00521//ferric-chelate reductase [EC:1.16.1.7];K17756//long-chain-alcohol oxidase [EC:1.1.3.20];K14964//Set1/Ash2 histone methyltransferas…	PSS26596.1|6.97e-201|NAC domain-containing protein [Actinidia chinensis var. chinensis]	GO:1903506//regulation of nucleic acid-templated transcription;GO:0010468//regulation of gene expression;GO:0019219//regulation of nucleobase-containing compound metabolic process;GO:0051252//regulation of RNA metabolic process;GO:2001141//regulation of RNA biosynthetic process;GO:0080090//regulation of primary metabolic process;GO:0051171//regulation of nitrogen compound metabolic process;GO:003…	sp|Q39013|NAC2_ARATH/4.18e-108/NAC domain-containing protein 2 OS=Arabidopsis thaliana OX=3702 GN=NAC002 PE=1 SV=2
AVa07g00428	0.97	1.14	0.41	0.49	0.76	0.23	1.45	2.06	1.6	0.64	0.58	0.52	NA	NA	K18875//enhanced disease susceptibility 1 protein+ko04626//Plant-pathogen interaction	PSS26591.1|0.0|Lipase-like [Actinidia chinensis var. chinensis]	GO:0006629//lipid metabolic process;GO:0071704//organic substance metabolic process;GO:0008152//metabolic process;GO:0044238//primary metabolic process;GO:0043226//organelle;GO:0043227//membrane-bounded organelle;GO:0043231//intracellular membrane-bounded organelle;GO:0043229//intracellular organelle;GO:0110165//cellular anatomical entity;GO:0005634//nucleus;GO:0005622//intracellular anatomical s…	sp|Q9S745|PAD4_ARATH/7.12e-131/Lipase-like PAD4 OS=Arabidopsis thaliana OX=3702 GN=PAD4 PE=1 SV=1
AVa07g00464	0.5	0.71	0.39	0.25	0.09	0.23	0	0	0.04	0	0.46	0.07	NA	white-brown complex homolog protein 11 (best arabidopsis hit)	K05681//ATP-binding cassette, subfamily G (WHITE), member 2+ko02010//ABC transporters	PSS26566.1|0.0|ABC transporter G family member 11 like [Actinidia chinensis var. chinensis]	GO:0110165//cellular anatomical entity;GO:0016021//integral component of membrane;GO:0031224//intrinsic component of membrane;GO:0016020//membrane;GO:0015399//primary active transmembrane transporter activity;GO:0000166//nucleotide binding;GO:0032555//purine ribonucleotide binding;GO:0043168//anion binding;GO:0030554//adenyl nucleotide binding;GO:0032553//ribonucleotide binding;GO:0097159//organi…	sp|Q8RXN0|AB11G_ARATH/4.82e-223/ABC transporter G family member 11 OS=Arabidopsis thaliana OX=3702 GN=ABCG11 PE=1 SV=1
AVa07g00518	0	0.05	0	0	0	0	0	1.27	0	0	0	0	NA	NA	K18195//rhamnogalacturonan endolyase [EC:4.2.2.23]	PSS26789.1|0.0|Rhamnogalacturonate lyase [Actinidia chinensis var. chinensis]	GO:0008152//metabolic process;GO:0044238//primary metabolic process;GO:0005975//carbohydrate metabolic process;GO:0071704//organic substance metabolic process;GO:0031224//intrinsic component of membrane;GO:0016020//membrane;GO:0016021//integral component of membrane;GO:0110165//cellular anatomical entity;GO:0005576//extracellular region;GO:0005488//binding;GO:0102210//rhamnogalacturonan endolyase…	NA
AVa07g00537	0.08	0.02	0	0.04	0.04	0.07	0.44	0.44	0.52	0.1	0.03	0.27	NA	NA	K11844//ubiquitin carboxyl-terminal hydrolase 16/45 [EC:3.4.19.12];K06268//serine/threonine-protein phosphatase 2B regulatory subunit	PSS26785.1|0.0|Myosin-binding protein [Actinidia chinensis var. chinensis]	GO:0110165//cellular anatomical entity;GO:0031224//intrinsic component of membrane;GO:0016020//membrane;GO:0016021//integral component of membrane;GO:0005488//binding;GO:0017022//myosin binding;GO:0008092//cytoskeletal protein binding;GO:0005515//protein binding;	sp|Q0WNW4|MYOB3_ARATH/2.24e-100/Myosin-binding protein 3 OS=Arabidopsis thaliana OX=3702 GN=MYOB3 PE=1 SV=1
AVa07g00541	0.78	1.83	0.09	0.5	0.58	0	18.86	9.81	7.82	0.61	0.62	0.3	MYB	NA	K09422//transcription factor MYB, plant;K09422//transcription factor MYB, plant	PSS26781.1|6.67e-174|hypothetical protein CEY00_Acc07927 [Actinidia chinensis var. chinensis]	GO:0030154//cell differentiation;GO:0048869//cellular developmental process;GO:0009987//cellular process;GO:0032502//developmental process;GO:0043227//membrane-bounded organelle;GO:0043226//organelle;GO:0043229//intracellular organelle;GO:0043231//intracellular membrane-bounded organelle;GO:0005622//intracellular anatomical structure;GO:0005634//nucleus;GO:0110165//cellular anatomical entity;GO:0…	sp|Q9C7U7|MYB20_ARATH/2.33e-76/Transcription factor MYB20 OS=Arabidopsis thaliana OX=3702 GN=MYB20 PE=2 SV=1
AVa07g00615	1.22	0.42	0.52	0.1	0.29	0.11	1.18	1.54	1.66	0.27	0.09	0.45	NA	NA	K10406//kinesin family member C2/C3	PSS26724.1|1.47e-219|COPII coat assembly protein [Actinidia chinensis var. chinensis]	GO:0003824//catalytic activity;GO:0016740//transferase activity;	NA
AVa07g00711	2.35	1.25	1.31	1.49	0.88	1.33	25.64	10.19	3.87	1.43	2.76	2.67	NA	NA	NA	PSS26502.1|0.0|Calmodulin-binding protein 60 D like [Actinidia chinensis var. chinensis]	GO:0005516//calmodulin binding;GO:0005488//binding;GO:0005515//protein binding;	sp|Q0WVV6|CB60D_ARATH/3.65e-105/Calmodulin-binding protein 60 D OS=Arabidopsis thaliana OX=3702 GN=CBP60D PE=2 SV=1
AVa07g00749	31.47	38.18	25.7	21.49	21.21	35.79	5.77	7.88	14.01	26.6	28.56	22.02	NA	Hordeum vulgare subsp. vulgare mRNA for predicted protein, complete cds, clone: NIASHv2059P21	K10999//cellulose synthase A [EC:2.4.1.12];K10999//cellulose synthase A [EC:2.4.1.12]	PSS26469.1|0.0|Cellulose synthase A catalytic subunit 3 [UDP-forming] like [Actinidia chinensis var. chinensis]	GO:0044237//cellular metabolic process;GO:0051301//cell division;GO:0071554//cell wall organization or biogenesis;GO:0034637//cellular carbohydrate biosynthetic process;GO:0044042//glucan metabolic process;GO:0043170//macromolecule metabolic process;GO:0000910//cytokinesis;GO:0033692//cellular polysaccharide biosynthetic process;GO:0042546//cell wall biogenesis;GO:0009987//cellular process;GO:004…	sp|Q941L0|CESA3_ARATH/0.0/Cellulose synthase A catalytic subunit 3 [UDP-forming] OS=Arabidopsis thaliana OX=3702 GN=CESA3 PE=1 SV=2
AVa07g00823	18.33	10.32	1.35	7.48	10.57	5.79	62.23	46.99	38.39	4.15	6.2	4.29	NA	NA	K00924//kinase [EC:2.7.1.-];K00924//kinase [EC:2.7.1.-];K00924//kinase [EC:2.7.1.-];K00924//kinase [EC:2.7.1.-];K00924//kinase [EC:2.7.1.-]	PSS26408.1|1.64e-293|Receptor-like protein kinase [Actinidia chinensis var. chinensis]	GO:0004674//protein serine/threonine kinase activity;GO:0017076//purine nucleotide binding;GO:0005524//ATP binding;GO:0097159//organic cyclic compound binding;GO:0035639//purine ribonucleoside triphosphate binding;GO:0097367//carbohydrate derivative binding;GO:1901363//heterocyclic compound binding;GO:0016740//transferase activity;GO:0000166//nucleotide binding;GO:0016772//transferase activity, t…	sp|Q9LTC0|PBL19_ARATH/3.39e-142/Probable serine/threonine-protein kinase PBL19 OS=Arabidopsis thaliana OX=3702 GN=PBL19 PE=1 SV=1
AVa07g01020	0.23	0.47	0	0.9	1.32	0	0.83	3.73	1.23	0.55	0.14	0.2	NA	NA	NA	PSS26260.1|5.36e-138|Enolase-phosphatase, partial [Actinidia chinensis var. chinensis]	NA	NA
AVa07g01030	0	0	0	0	0.78	0	6.4	5.59	0.83	0.28	0.57	0.56	NA	NA	NA	PSS26250.1|4.21e-71|Group XV phospholipase [Actinidia chinensis var. chinensis]	GO:0016020//membrane;GO:0031224//intrinsic component of membrane;GO:0016021//integral component of membrane;GO:0110165//cellular anatomical entity;	NA
AVa07g01067	11.07	14.04	1.28	7.47	12.25	10.59	24.59	24.5	29.9	9.14	6.3	6.42	NA	NA	NA	PSS26217.1|9.61e-100|Non-specific lipid-transfer protein-like protein [Actinidia chinensis var. chinensis]	GO:0006869//lipid transport;GO:0051234//establishment of localization;GO:0010876//lipid localization;GO:0071702//organic substance transport;GO:0006810//transport;GO:0033036//macromolecule localization;GO:0051179//localization;GO:0016020//membrane;GO:0031224//intrinsic component of membrane;GO:0071944//cell periphery;GO:0110165//cellular anatomical entity;GO:0005886//plasma membrane;GO:0031225//a…	sp|Q6ASY2|NLTL1_ORYSJ/4.39e-17/Non-specific lipid transfer protein-like 1 OS=Oryza sativa subsp. japonica OX=39947 GN=LTPL1 PE=1 SV=1
AVa07g01118	0	0	0	0	0	0	0.26	0.27	0.77	0.09	0	0	bHLH	NA	K13422//transcription factor MYC2+ko04016//MAPK signaling pathway - plant+ko04075//Plant hormone signal transduction	PSS26162.1|2.38e-205|Transcription factor bHLH25 like [Actinidia chinensis var. chinensis]	GO:0043227//membrane-bounded organelle;GO:0043229//intracellular organelle;GO:0110165//cellular anatomical entity;GO:0043231//intracellular membrane-bounded organelle;GO:0005634//nucleus;GO:0005622//intracellular anatomical structure;GO:0043226//organelle;GO:0005488//binding;GO:0046983//protein dimerization activity;GO:0005515//protein binding;	sp|Q9T072|BH025_ARATH/6.43e-43/Transcription factor bHLH25 OS=Arabidopsis thaliana OX=3702 GN=BHLH25 PE=2 SV=2
AVa07g01124	1.3	1.69	0.69	1.27	0	2.28	10.21	38.07	27.63	0.29	6.17	0.29	NA	NA	K13449//pathogenesis-related protein 1+ko04016//MAPK signaling pathway - plant+ko04626//Plant-pathogen interaction+ko04075//Plant hormone signal transduction	PSS26156.1|2.73e-114|Basic form of pathogenesis-related protein like [Actinidia chinensis var. chinensis]	GO:0006950//response to stress;GO:0009607//response to biotic stimulus;GO:0050896//response to stimulus;GO:0006952//defense response;GO:0110165//cellular anatomical entity;GO:0005576//extracellular region;	sp|P11670|PRB1_TOBAC/2.33e-77/Basic form of pathogenesis-related protein 1 OS=Nicotiana tabacum OX=4097 PE=3 SV=1
AVa07g01219	153.58	167.82	385.32	178.23	114.82	408.09	95.19	122.1	104.89	375.1	461.43	273.3	NA	NA	K12189//ESCRT-II complex subunit VPS25+ko04144//Endocytosis;K03251//translation initiation factor 3 subunit D	PSS26072.1|5.08e-122|Cold-regulated 413 plasma membrane protein [Actinidia chinensis var. chinensis]	GO:0042631//cellular response to water deprivation;GO:0050896//response to stimulus;GO:0051716//cellular response to stimulus;GO:0009987//cellular process;GO:0009414//response to water deprivation;GO:0006950//response to stress;GO:0071229//cellular response to acid chemical;GO:0009719//response to endogenous stimulus;GO:0010033//response to organic substance;GO:0104004//cellular response to envir…	sp|Q9XIM7|CRPM1_ARATH/3.05e-79/Cold-regulated 413 plasma membrane protein 1 OS=Arabidopsis thaliana OX=3702 GN=COR413PM1 PE=2 SV=1
AVa07g01279	0.13	0.15	0.13	0.04	0.2	0.11	0.21	0.12	0.65	0.1	0.21	0.07	NA	NA	K11498//centromeric protein E	PSS26021.1|0.0|Kinesin-like protein [Actinidia chinensis var. chinensis]	GO:0007018//microtubule-based movement;GO:0006928//movement of cell or subcellular component;GO:0009987//cellular process;GO:0007017//microtubule-based process;GO:1901265//nucleoside phosphate binding;GO:0030554//adenyl nucleotide binding;GO:0043167//ion binding;GO:0097367//carbohydrate derivative binding;GO:0035639//purine ribonucleoside triphosphate binding;GO:1901363//heterocyclic compound bin…	sp|Q8W5R5|KN7D_ARATH/0.0/Kinesin-like protein KIN-7D, mitochondrial OS=Arabidopsis thaliana OX=3702 GN=KIN7D PE=2 SV=1
AVa07g01323	0.14	0.42	0.91	0.19	0	0.54	0	0	0.19	0.55	0.33	0.28	NA	NA	K13430//serine/threonine-protein kinase PBS1 [EC:2.7.11.1]+ko04626//Plant-pathogen interaction;K04733//interleukin-1 receptor-associated kinase 4 [EC:2.7.11.1];K13436//pto-interacting protein 1 [EC:2.7.11.1]+ko04626//Plant-pathogen interaction	PSS25982.1|0.0|Proline-rich receptor-like protein kinase [Actinidia chinensis var. chinensis]	GO:0097367//carbohydrate derivative binding;GO:0004672//protein kinase activity;GO:0043167//ion binding;GO:0032555//purine ribonucleotide binding;GO:0005488//binding;GO:0005524//ATP binding;GO:0097159//organic cyclic compound binding;GO:1901363//heterocyclic compound binding;GO:0043168//anion binding;GO:0017076//purine nucleotide binding;GO:0030554//adenyl nucleotide binding;GO:0016740//transfera…	sp|O65530|PEK14_ARATH/1.43e-73/Proline-rich receptor-like protein kinase PERK14 OS=Arabidopsis thaliana OX=3702 GN=PERK14 PE=2 SV=1
AVa07g01326	4.26	7.05	14.34	9.12	5.42	14.71	1.26	1.56	1.54	7.54	10.75	8.08	NA	NA	K10752//histone-binding protein RBBP4;K07213//copper chaperone	PSS25979.1|2.10e-106|Heavy metal-associated isoprenylated plant protein [Actinidia chinensis var. chinensis]	GO:0046872//metal ion binding;GO:0005488//binding;GO:0043167//ion binding;GO:0043169//cation binding;	sp|Q9SZN7|HIP26_ARATH/1.53e-89/Heavy metal-associated isoprenylated plant protein 26 OS=Arabidopsis thaliana OX=3702 GN=HIPP26 PE=1 SV=1
AVa07g01356	0.13	0.13	0	0	0.25	0.13	3.63	2.1	0.34	0.12	0.24	0	NAC	NAC domain containing protein 17 (best arabidopsis hit)	K00521//ferric-chelate reductase [EC:1.16.1.7];K17756//long-chain-alcohol oxidase [EC:1.1.3.20]	PSS31571.1|4.08e-203|NAC domain-containing protein [Actinidia chinensis var. chinensis]	GO:0060255//regulation of macromolecule metabolic process;GO:0006355//regulation of transcription, DNA-templated;GO:0010556//regulation of macromolecule biosynthetic process;GO:0080090//regulation of primary metabolic process;GO:1903506//regulation of nucleic acid-templated transcription;GO:2001141//regulation of RNA biosynthetic process;GO:0050794//regulation of cellular process;GO:0051171//regu…	sp|Q10S65|NAC22_ORYSJ/3.74e-92/NAC domain-containing protein 22 OS=Oryza sativa subsp. japonica OX=39947 GN=NAC022 PE=2 SV=1
AVa08g00007	12.35	14.93	18.53	11.04	8.47	22.83	2.28	2.54	3.72	8.82	8.17	6.88	NA	NA	NA	PSS24747.1|0.0|E3 ubiquitin-protein ligase dma1 [Actinidia chinensis var. chinensis]	NA	sp|Q9LTA6|WAV3_ARATH/3.60e-25/E3 ubiquitin-protein ligase WAV3 OS=Arabidopsis thaliana OX=3702 GN=WAV3 PE=1 SV=1
AVa08g00017	4.72	0.84	1.8	1.63	0.9	7.01	29.75	25.24	14.9	5.91	5.3	4.29	NA	NA	K10999//cellulose synthase A [EC:2.4.1.12];K10999//cellulose synthase A [EC:2.4.1.12]	PSS24753.1|0.0|Cellulose synthase-like protein [Actinidia chinensis var. chinensis]	GO:0043170//macromolecule metabolic process;GO:0071704//organic substance metabolic process;GO:0008152//metabolic process;GO:0009059//macromolecule biosynthetic process;GO:0044238//primary metabolic process;GO:0044042//glucan metabolic process;GO:0005976//polysaccharide metabolic process;GO:0051273//beta-glucan metabolic process;GO:0034645//cellular macromolecule biosynthetic process;GO:0044249//…	sp|Q651X6|CSLE6_ORYSJ/4.67e-275/Cellulose synthase-like protein E6 OS=Oryza sativa subsp. japonica OX=39947 GN=CSLE6 PE=2 SV=1
AVa08g00061	27.43	25.09	4.58	10.13	15.44	37.73	2.34	2.43	5.85	3.57	17.25	7.11	NA	NA	NA	PSS10408.1|5.72e-107|Early nodulin-like protein [Actinidia chinensis var. chinensis]	GO:0016020//membrane;GO:0016021//integral component of membrane;GO:0110165//cellular anatomical entity;GO:0031224//intrinsic component of membrane;GO:0009055//electron transfer activity;GO:0003824//catalytic activity;GO:0016491//oxidoreductase activity;	sp|Q9SK27|ENL1_ARATH/3.30e-09/Early nodulin-like protein 1 OS=Arabidopsis thaliana OX=3702 GN=At2g25060 PE=2 SV=2
AVa08g00068	3.04	2.85	0.75	1.84	4.03	1.54	6.04	5.25	8.13	1.81	1.73	2.72	NA	NA	K06130//lysophospholipase II [EC:3.1.1.5]+ko00564//Glycerophospholipid metabolism	PSS24792.1|1.93e-182|Carboxylesterase SOBER1-like [Actinidia chinensis var. chinensis]	GO:0110165//cellular anatomical entity;GO:0016021//integral component of membrane;GO:0031224//intrinsic component of membrane;GO:0016020//membrane;GO:0016787//hydrolase activity;GO:0003824//catalytic activity;	sp|Q8GYK2|SOBRL_ARATH/1.09e-121/Probable carboxylesterase SOBER1-like OS=Arabidopsis thaliana OX=3702 GN=At4g22300 PE=2 SV=1
AVa08g00077	32.48	101.74		111.35	123.03	305.81	33.83	37.77	39.1	180.13	127.8	136.54	NA	NA	K05933//aminocyclopropanecarboxylate oxidase [EC:1.14.17.4]+ko01100//Metabolic pathways+ko01110//Biosynthesis of secondary metabolites+ko00270//Cysteine and methionine metabolism	AEM62882.1|1.64e-227|ACC oxidase 4 [Actinidia deliciosa]	GO:0005488//binding;GO:0016491//oxidoreductase activity;GO:0003824//catalytic activity;GO:0043169//cation binding;GO:0046872//metal ion binding;GO:0043167//ion binding;	sp|P31237|ACCO_ACTDE/1.95e-212/1-aminocyclopropane-1-carboxylate oxidase OS=Actinidia deliciosa OX=3627 GN=ACO PE=2 SV=1
AVa08g00113	0	0.32	0	0.64	1.29	0.33	3.59	5.95	4.38	1.79	0.9	1.77	NA	NA	K20855//beta-1,3-galactosyltransferase 1/2/3/4/5/7/8 [EC:2.4.1.-]	PSS24831.1|5.39e-98|NAC domain-containing protein [Actinidia chinensis var. chinensis]	NA	NA
AVa08g00121	0	1.51	0	1.27	0.82	0	6.31	4.01	2.97	1.89	0.77	0.57	NA	NA	K20855//beta-1,3-galactosyltransferase 1/2/3/4/5/7/8 [EC:2.4.1.-]	PSS24933.1|2.44e-134|Cadherin-related family member 5 like [Actinidia chinensis var. chinensis]	NA	NA
AVa08g00176	1.46	2.38	1.08	1.92	2.64	1.8	3.98	4.46	5.45	1.49	2.11	2.69	NA	NA	K04733//interleukin-1 receptor-associated kinase 4 [EC:2.7.11.1];K24104//GPN-loop GTPase;K20606//mitogen-activated protein kinase kinase kinase ANP1 [EC:2.7.11.25]+ko04016//MAPK signaling pathway - plant;K04733//interleukin-1 receptor-associated kinase 4 [EC:2.7.11.1];K24104//GPN-loop GTPase;K20606//mitogen-activated protein kinase kinase kinase ANP1 [EC:2.7.11.25]+ko04016//MAPK signaling pathway…	PSS24738.1|0.0|G-type lectin S-receptor-like serine/threonine-protein kinase [Actinidia chinensis var. chinensis]	GO:0009875//pollen-pistil interaction;GO:0022414//reproductive process;GO:0000003//reproduction;GO:0008037//cell recognition;GO:0009856//pollination;GO:0009987//cellular process;GO:0007154//cell communication;GO:0044706//multi-multicellular organism process;GO:0048544//recognition of pollen;GO:0032501//multicellular organismal process;GO:0016020//membrane;GO:0031224//intrinsic component of membra…	sp|Q9SXB4|Y1130_ARATH/6.20e-238/G-type lectin S-receptor-like serine/threonine-protein kinase At1g11300 OS=Arabidopsis thaliana OX=3702 GN=At1g11300 PE=2 SV=1
AVa08g00221	0.69	1.18	1.28	0.66	0.24	0.91	2.29	2.29	2.07	1.03	1.25	0.98	NA	NA	K05986//nuclease S1 [EC:3.1.30.1];K05986//nuclease S1 [EC:3.1.30.1]	PSS24675.1|6.52e-238|Endonuclease [Actinidia chinensis var. chinensis]	GO:0044248//cellular catabolic process;GO:0046483//heterocycle metabolic process;GO:0044265//cellular macromolecule catabolic process;GO:0019439//aromatic compound catabolic process;GO:0034641//cellular nitrogen compound metabolic process;GO:0009057//macromolecule catabolic process;GO:0006308//DNA catabolic process;GO:1901360//organic cyclic compound metabolic process;GO:0034655//nucleobase-conta…	sp|Q9SXA6|ENDO1_ARATH/1.76e-163/Endonuclease 1 OS=Arabidopsis thaliana OX=3702 GN=ENDO1 PE=1 SV=1
AVa08g00295	0.92	1.67	0.38	1.7	0.68	0.88	3.72	2.67	2.21	1.29	1.7	0.96	NA	NA	K23166//optic atrophy 3 protein;K23166//optic atrophy 3 protein	PSS24610.1|1.26e-91|OPA3-like protein [Actinidia chinensis var. chinensis]	GO:0050789//regulation of biological process;GO:0065007//biological regulation;GO:0019216//regulation of lipid metabolic process;GO:0019222//regulation of metabolic process;GO:0080090//regulation of primary metabolic process;GO:0110165//cellular anatomical entity;GO:0043226//organelle;GO:0043231//intracellular membrane-bounded organelle;GO:0043227//membrane-bounded organelle;GO:0005622//intracell…	NA
AVa08g00310	0	0	0	0	0	0	22.12	36.17	14.88	0	0	15.6	NA	NA	NA	XP_028122365.1|1.28e-31|signaling peptide TAXIMIN 1-like [Camellia sinensis]	GO:0016021//integral component of membrane;GO:0031224//intrinsic component of membrane;GO:0110165//cellular anatomical entity;GO:0016020//membrane;	sp|O82275|TAX1_ARATH/3.76e-27/Signaling peptide TAXIMIN 1 OS=Arabidopsis thaliana OX=3702 GN=TAX1 PE=2 SV=2
AVa08g00348	19.41	19.04	11.27	17.5	23.29	13.44	61.48	50.67	56.71	18.48	11.48	14.45	NA	NA	K00869//mevalonate kinase [EC:2.7.1.36]+ko04146//Peroxisome+ko00900//Terpenoid backbone biosynthesis+ko01100//Metabolic pathways+ko01110//Biosynthesis of secondary metabolites;K00869//mevalonate kinase [EC:2.7.1.36]+ko04146//Peroxisome+ko00900//Terpenoid backbone biosynthesis+ko01100//Metabolic pathways+ko01110//Biosynthesis of secondary metabolites	PSS24921.1|1.21e-207|Mevalonate kinase [Actinidia chinensis var. chinensis]	GO:0055086//nucleobase-containing small molecule metabolic process;GO:0009150//purine ribonucleotide metabolic process;GO:0009259//ribonucleotide metabolic process;GO:0043603//cellular amide metabolic process;GO:0034641//cellular nitrogen compound metabolic process;GO:0019637//organophosphate metabolic process;GO:0016126//sterol biosynthetic process;GO:0035383//thioester metabolic process;GO:0090…	sp|P46086|KIME_ARATH/4.65e-132/Mevalonate kinase OS=Arabidopsis thaliana OX=3702 GN=At5g27450 PE=2 SV=1
AVa08g00351	0.17	0.72	0	0.22	0.22	0.16	1.25	0.69	0.63	0.26	0.34	0.11	NA	NA	K13457//disease resistance protein RPM1+ko04626//Plant-pathogen interaction	PSS24918.1|0.0|Disease resistance protein [Actinidia chinensis var. chinensis]	GO:0050896//response to stimulus;GO:0006950//response to stress;GO:0006952//defense response;GO:0032559//adenyl ribonucleotide binding;GO:0036094//small molecule binding;GO:0097367//carbohydrate derivative binding;GO:0043531//ADP binding;GO:0030554//adenyl nucleotide binding;GO:1901265//nucleoside phosphate binding;GO:0017076//purine nucleotide binding;GO:0032555//purine ribonucleotide binding;GO…	sp|Q39214|RPM1_ARATH/2.87e-140/Disease resistance protein RPM1 OS=Arabidopsis thaliana OX=3702 GN=RPM1 PE=1 SV=1
AVa08g00356	0.32	0.73	0.43	0.65	1.09	0.58	1.61	1.53	0.93	0.62	0.51	0.4	NA	NA	K13457//disease resistance protein RPM1+ko04626//Plant-pathogen interaction;K13457//disease resistance protein RPM1+ko04626//Plant-pathogen interaction	PSS24917.1|0.0|Disease resistance protein [Actinidia chinensis var. chinensis]	GO:0050896//response to stimulus;GO:0006952//defense response;GO:0006950//response to stress;GO:0043531//ADP binding;GO:0000166//nucleotide binding;GO:0032555//purine ribonucleotide binding;GO:0097159//organic cyclic compound binding;GO:0005488//binding;GO:0017076//purine nucleotide binding;GO:0043168//anion binding;GO:1901363//heterocyclic compound binding;GO:0030554//adenyl nucleotide binding;G…	sp|Q39214|RPM1_ARATH/2.28e-125/Disease resistance protein RPM1 OS=Arabidopsis thaliana OX=3702 GN=RPM1 PE=1 SV=1
AVa08g00457	3.08	4.9	2.37	3.56	2.59	3.98	10.6	9.72	10.63	4.99	4.81	5.52	NA	NA	K12818//ATP-dependent RNA helicase DHX8/PRP22 [EC:3.6.4.13]+ko03040//Spliceosome	PSS24560.1|0.0|Protein SCAI like [Actinidia chinensis var. chinensis]	GO:0034641//cellular nitrogen compound metabolic process;GO:0044237//cellular metabolic process;GO:0018130//heterocycle biosynthetic process;GO:0034654//nucleobase-containing compound biosynthetic process;GO:0016070//RNA metabolic process;GO:0097659//nucleic acid-templated transcription;GO:0043170//macromolecule metabolic process;GO:0006725//cellular aromatic compound metabolic process;GO:0009058…	NA
AVa08g00530	2470.29	1424.6	322.79	2197.34	1953.62	1054.7	373.12	695.81	363.82	861.23	769.16	1550.74	NA	NA	K20547//basic endochitinase B [EC:3.2.1.14]+ko04016//MAPK signaling pathway - plant+ko00520//Amino sugar and nucleotide sugar metabolism+ko01100//Metabolic pathways;K20547//basic endochitinase B [EC:3.2.1.14]+ko04016//MAPK signaling pathway - plant+ko00520//Amino sugar and nucleotide sugar metabolism+ko01100//Metabolic pathways;K20547//basic endochitinase B [EC:3.2.1.14]+ko04016//MAPK signaling p…	PSS24489.1|3.46e-127|Wound-induced protein [Actinidia chinensis var. chinensis]	GO:0006952//defense response;GO:0009620//response to fungus;GO:0050896//response to stimulus;GO:0044419//biological process involved in interspecies interaction between organisms;GO:0006950//response to stress;GO:0050832//defense response to fungus;GO:0042742//defense response to bacterium;GO:0043207//response to external biotic stimulus;GO:0051707//response to other organism;GO:0009617//response…	sp|P09762|WIN2_SOLTU/4.84e-99/Wound-induced protein WIN2 OS=Solanum tuberosum OX=4113 GN=WIN2 PE=2 SV=1
AVa08g00531	0.13	0.54	0.51	0.24	0.16	0.17	2.94	3.58	1.59	0.17	0.15	0.26	NA	NA	K23280//rhamnogalacturonan I rhamnosyltransferase [EC:2.4.1.351];K23280//rhamnogalacturonan I rhamnosyltransferase [EC:2.4.1.351];K23280//rhamnogalacturonan I rhamnosyltransferase [EC:2.4.1.351]	PSS24487.1|3.71e-228|GDP-fucose protein O-fucosyltransferase protein [Actinidia chinensis var. chinensis]	GO:0019318//hexose metabolic process;GO:0005975//carbohydrate metabolic process;GO:0044281//small molecule metabolic process;GO:0008152//metabolic process;GO:0006004//fucose metabolic process;GO:0005996//monosaccharide metabolic process;GO:0071704//organic substance metabolic process;GO:0044238//primary metabolic process;GO:0031224//intrinsic component of membrane;GO:0016020//membrane;GO:0016021/…	sp|O64884|OFT20_ARATH/6.37e-151/O-fucosyltransferase 20 OS=Arabidopsis thaliana OX=3702 GN=OFUT20 PE=1 SV=1
AVa08g00575	3.05	3.85	0	1.76	1.17	0.3	20.67	15.25	5.84	1.09	0.27	2.15	NA	NA	NA	PSS24452.1|1.77e-36|Pituitary adenylate cyclase-activating polypeptide type I receptor like [Actinidia chinensis var. chinensis]	NA	NA
AVa08g00588	0.23	0.95	2.14	0.17	0.56	0.46	4.6	1.96	0.9	0.3	1.67	0.71	NA	NA	NA	PSS24438.1|2.31e-189|UPF0496 protein [Actinidia chinensis var. chinensis]	NA	sp|Q9LMM6|BPS1_ARATH/1.04e-16/Protein BPS1, chloroplastic OS=Arabidopsis thaliana OX=3702 GN=BPS1 PE=2 SV=1
AVa08g00593	21.95	17.77	6.05	15.01	18.09	6.47	31.23	19.48	22.28	6.08	3.37	7.31	C3H	NA	NA	PSS24434.1|0.0|Zinc finger CCCH domain-containing protein [Actinidia chinensis var. chinensis]	GO:0097159//organic cyclic compound binding;GO:1901363//heterocyclic compound binding;GO:0043167//ion binding;GO:0005488//binding;GO:0003677//DNA binding;GO:0046872//metal ion binding;GO:0003723//RNA binding;GO:0043169//cation binding;GO:0003676//nucleic acid binding;	sp|Q0D3J9|C3H53_ORYSJ/2.85e-162/Zinc finger CCCH domain-containing protein 53 OS=Oryza sativa subsp. japonica OX=39947 GN=Os07g0682400 PE=2 SV=1
AVa08g00604	4.8	3.59	1.19	4.75	4.01	3.14	10.95	8.62	6.26	2.5	0.57	3.6	GRAS	NA	K14494//DELLA protein+ko04075//Plant hormone signal transduction;K14494//DELLA protein+ko04075//Plant hormone signal transduction	PSS24424.1|0.0|Scarecrow-like protein [Actinidia chinensis var. chinensis]	NA	sp|Q9LPR8|SCL3_ARATH/2.90e-202/Scarecrow-like protein 3 OS=Arabidopsis thaliana OX=3702 GN=SCL3 PE=1 SV=1
AVa08g00662	25.08	29.02	14.87	21.87	22.31	25.57	6.5	8.24	7.36	23.73	29.13	31.74	Trihelix	NA	K12501//homogentisate solanesyltransferase [EC:2.5.1.117]+ko00130//Ubiquinone and other terpenoid-quinone biosynthesis+ko01240//Biosynthesis of cofactors+ko01100//Metabolic pathways+ko01110//Biosynthesis of secondary metabolites	PSS24310.1|3.97e-194|Trihelix transcription factor [Actinidia chinensis var. chinensis]	NA	sp|Q9LJG8|ASIL2_ARATH/2.87e-12/Trihelix transcription factor ASIL2 OS=Arabidopsis thaliana OX=3702 GN=ASIL2 PE=1 SV=1
AVa08g00730	1.69	0.82	0.51	1.6	1.45	0	6.5	2.71	1.17	1.94	0.92	1.53	AP2-EREBP	Malus x domestica AP2 domain class transcription factor (AP2D43) mRNA, complete cds	K13434//pathogenesis-related genes transcriptional activator PTI6+ko04626//Plant-pathogen interaction	PSS24256.1|4.86e-160|Ethylene-responsive transcription factor [Actinidia chinensis var. chinensis]	GO:0043227//membrane-bounded organelle;GO:0005622//intracellular anatomical structure;GO:0110165//cellular anatomical entity;GO:0043229//intracellular organelle;GO:0005634//nucleus;GO:0043226//organelle;GO:0043231//intracellular membrane-bounded organelle;GO:0016740//transferase activity;GO:0003677//DNA binding;GO:0003824//catalytic activity;GO:1901363//heterocyclic compound binding;GO:0003676//n…	sp|O82339|CRF5_ARATH/8.90e-35/Ethylene-responsive transcription factor CRF5 OS=Arabidopsis thaliana OX=3702 GN=CRF5 PE=1 SV=1
AVa08g00808	2.4	0.36	0	1.97	1.8	0	5.18	5.56	4.3	0.71	0.61	1.02	NA	NA	K05894//12-oxophytodienoic acid reductase [EC:1.3.1.42]+ko00592//alpha-Linolenic acid metabolism+ko01100//Metabolic pathways+ko01110//Biosynthesis of secondary metabolites;K05894//12-oxophytodienoic acid reductase [EC:1.3.1.42]+ko00592//alpha-Linolenic acid metabolism+ko01100//Metabolic pathways+ko01110//Biosynthesis of secondary metabolites	XP_028120881.1|3.38e-230|putative 12-oxophytodienoate reductase 11 [Camellia sinensis]	GO:0043167//ion binding;GO:0097367//carbohydrate derivative binding;GO:1901265//nucleoside phosphate binding;GO:0010181//FMN binding;GO:0003824//catalytic activity;GO:0016491//oxidoreductase activity;GO:0043168//anion binding;GO:0036094//small molecule binding;GO:1901363//heterocyclic compound binding;GO:0097159//organic cyclic compound binding;GO:0032553//ribonucleotide binding;GO:0000166//nucle…	sp|Q8GYB8|OPR2_ARATH/1.13e-204/12-oxophytodienoate reductase 2 OS=Arabidopsis thaliana OX=3702 GN=OPR2 PE=1 SV=2
AVa08g00815	7.48	6.87	8.1	8.24	6.13	8.4	1.89	2.17	2.56	3.86	6.26	3.82	NA	NA	K08994//ion channel-forming bestrophin family protein	PSS24294.1|5.96e-276|UPF0187 protein [Actinidia chinensis var. chinensis]	GO:0042548//regulation of photosynthesis, light reaction;GO:0050789//regulation of biological process;GO:0019222//regulation of metabolic process;GO:0043467//regulation of generation of precursor metabolites and energy;GO:0050794//regulation of cellular process;GO:0031323//regulation of cellular metabolic process;GO:0065007//biological regulation;GO:0010109//regulation of photosynthesis;GO:011016…	sp|Q9M2D2|YU88_ARATH/2.44e-184/UPF0187 protein At3g61320, chloroplastic OS=Arabidopsis thaliana OX=3702 GN=At3g61320 PE=2 SV=2
AVa08g00890	153.24	164.85	127.89	149.01	152.83	148.36	327.62	405.18	328.45	164.74	195.75	161.26	NA	NA	K20495//long-chain fatty acid omega-monooxygenase [EC:1.14.14.80]+ko01100//Metabolic pathways+ko00071//Fatty acid degradation+ko00073//Cutin, suberine and wax biosynthesis	PSS24191.1|0.0|Cytochrome P450 704C1 like [Actinidia chinensis var. chinensis]	GO:0031224//intrinsic component of membrane;GO:0016020//membrane;GO:0016021//integral component of membrane;GO:0110165//cellular anatomical entity;GO:0004497//monooxygenase activity;GO:0003824//catalytic activity;GO:0020037//heme binding;GO:0016491//oxidoreductase activity;GO:0005488//binding;GO:0043167//ion binding;GO:0097159//organic cyclic compound binding;GO:0043169//cation binding;GO:0016705…	sp|Q50EK3|C04C1_PINTA/2.54e-167/Cytochrome P450 704C1 OS=Pinus taeda OX=3352 GN=CYP704C1 PE=2 SV=1
AVa08g00893	3.15	3.24	6.47	2.05	2.81	5.34	11.93	11.54	7.48	2.66	3.66	1.31	NA	NA	K20495//long-chain fatty acid omega-monooxygenase [EC:1.14.14.80]+ko01100//Metabolic pathways+ko00071//Fatty acid degradation+ko00073//Cutin, suberine and wax biosynthesis	PSS24190.1|0.0|Cytochrome P450 704C1 like [Actinidia chinensis var. chinensis]	GO:0016021//integral component of membrane;GO:0110165//cellular anatomical entity;GO:0016020//membrane;GO:0031224//intrinsic component of membrane;GO:0004497//monooxygenase activity;GO:1901363//heterocyclic compound binding;GO:0043169//cation binding;GO:0046906//tetrapyrrole binding;GO:0005506//iron ion binding;GO:0003824//catalytic activity;GO:0046872//metal ion binding;GO:0016705//oxidoreductas…	sp|Q50EK3|C04C1_PINTA/1.74e-177/Cytochrome P450 704C1 OS=Pinus taeda OX=3352 GN=CYP704C1 PE=2 SV=1
AVa08g00927	0	0	0	0	0	0	4.69	1.39	0.17	0.38	0.18	0.51	NA	NA	K00002//alcohol dehydrogenase (NADP+) [EC:1.1.1.2]+ko00010//Glycolysis / Gluconeogenesis+ko01240//Biosynthesis of cofactors+ko00040//Pentose and glucuronate interconversions+ko01100//Metabolic pathways+ko00053//Ascorbate and aldarate metabolism+ko01110//Biosynthesis of secondary metabolites+ko00620//Pyruvate metabolism+ko00561//Glycerolipid metabolism	PSS24157.1|1.20e-145|ATP-dependent helicase/nuclease subunit A like [Actinidia chinensis var. chinensis]	GO:0140640//catalytic activity, acting on a nucleic acid;GO:0004386//helicase activity;GO:0140657//ATP-dependent activity;GO:0003824//catalytic activity;	NA
AVa08g00931	0.27	1.58	0.93	1.12	1.44	1.25	3.76	3.18	5.71	1.95	2.23	1.76	NA	NA	K00800//3-phosphoshikimate 1-carboxyvinyltransferase [EC:2.5.1.19]+ko01230//Biosynthesis of amino acids+ko01100//Metabolic pathways+ko01110//Biosynthesis of secondary metabolites+ko00400//Phenylalanine, tyrosine and tryptophan biosynthesis	PSS21577.1|0.0|3-phosphoshikimate 1-carboxyvinyltransferase [Actinidia chinensis var. chinensis]	GO:0009072//aromatic amino acid family metabolic process;GO:0044249//cellular biosynthetic process;GO:0046417//chorismate metabolic process;GO:0009423//chorismate biosynthetic process;GO:1901564//organonitrogen compound metabolic process;GO:0009987//cellular process;GO:0019438//aromatic compound biosynthetic process;GO:0044237//cellular metabolic process;GO:0046394//carboxylic acid biosynthetic p…	sp|P23981|AROA1_TOBAC/1.01e-294/3-phosphoshikimate 1-carboxyvinyltransferase 1, chloroplastic OS=Nicotiana tabacum OX=4097 GN=EPSPS-1 PE=2 SV=1
AVa08g00956	4.79	5.29	2.02	4.56	4.37	3.79	10.42	12.48	14.94	3.39	3.19	6.11	NA	NA	K22324//aliphatic glucosinolate S-oxygenase [EC:1.14.13.237];K22324//aliphatic glucosinolate S-oxygenase [EC:1.14.13.237];K22324//aliphatic glucosinolate S-oxygenase [EC:1.14.13.237];K22324//aliphatic glucosinolate S-oxygenase [EC:1.14.13.237];K22324//aliphatic glucosinolate S-oxygenase [EC:1.14.13.237];K22324//aliphatic glucosinolate S-oxygenase [EC:1.14.13.237]	PSS24135.1|5.37e-300|Flavin-containing monooxygenase FMO GS-OX-like [Actinidia chinensis var. chinensis]	GO:0043168//anion binding;GO:0004497//monooxygenase activity;GO:0036094//small molecule binding;GO:0016705//oxidoreductase activity, acting on paired donors, with incorporation or reduction of molecular oxygen;GO:1901363//heterocyclic compound binding;GO:0000166//nucleotide binding;GO:0016709//oxidoreductase activity, acting on paired donors, with incorporation or reduction of molecular oxygen, N…	sp|Q9FWW9|GSXL2_ARATH/1.11e-159/Flavin-containing monooxygenase FMO GS-OX-like 2 OS=Arabidopsis thaliana OX=3702 GN=At1g12200 PE=2 SV=1
AVa08g01039	0.66	1.05	0.17	1.09	1.1	1.22	12.91	12.39	7.82	1.67	1.5	1.82	NA	BAK1-interacting receptor-like kinase 1 (best arabidopsis hit)	K13416//brassinosteroid insensitive 1-associated receptor kinase 1 [EC:2.7.10.1 2.7.11.1]+ko04016//MAPK signaling pathway - plant+ko04626//Plant-pathogen interaction+ko04075//Plant hormone signal transduction;K13417//somatic embryogenesis receptor kinase 4 [EC:2.7.10.1 2.7.11.1]+ko04626//Plant-pathogen interaction	PSS24057.1|1.71e-264|inactive leucine-rich repeat receptor-like protein kinase [Actinidia chinensis var. chinensis]	GO:0016020//membrane;GO:0110165//cellular anatomical entity;GO:0016021//integral component of membrane;GO:0031224//intrinsic component of membrane;GO:0016772//transferase activity, transferring phosphorus-containing groups;GO:0005524//ATP binding;GO:0035639//purine ribonucleoside triphosphate binding;GO:0000166//nucleotide binding;GO:0004672//protein kinase activity;GO:0016301//kinase activity;GO…	sp|Q9ASS4|Y5838_ARATH/6.94e-75/Probably inactive leucine-rich repeat receptor-like protein kinase At5g48380 OS=Arabidopsis thaliana OX=3702 GN=At5g48380 PE=1 SV=1
AVa08g01060	0.57	0.38	0.62	0.55	1.11	0.38	4.92	4.12	1.82	1.01	2.42	0.5	NA	NA	K13448//calcium-binding protein CML+ko04626//Plant-pathogen interaction;K13448//calcium-binding protein CML+ko04626//Plant-pathogen interaction	PSS24072.1|8.07e-121|Calmodulin-like protein [Actinidia chinensis var. chinensis]	GO:0046872//metal ion binding;GO:0043167//ion binding;GO:0043169//cation binding;GO:0005488//binding;GO:0005509//calcium ion binding;	sp|Q9SRR7|CML3_ARATH/3.20e-75/Calmodulin-like protein 3 OS=Arabidopsis thaliana OX=3702 GN=CML3 PE=2 SV=1
AVa08g01178	0.26	0.07	0	0.07	0.12	0.21	5.79	2.14	0.95	0.34	0.07	0.8	NA	NA	K16279//E3 ubiquitin-protein ligase KEG [EC:2.7.11.1 2.3.2.27]	PSS24518.1|9.83e-249|Ankyrin repeat-containing protein [Actinidia chinensis var. chinensis]	GO:0016021//integral component of membrane;GO:0016020//membrane;GO:0110165//cellular anatomical entity;GO:0031224//intrinsic component of membrane;	NA
AVa08g01255	120	209.88	148.11	126.99	98.51	137.46	9.29	11.95	27.03	168.39	110.27	114.41	NA	NA	K08679//UDP-glucuronate 4-epimerase [EC:5.1.3.6]+ko01250//Biosynthesis of nucleotide sugars+ko01240//Biosynthesis of cofactors+ko00520//Amino sugar and nucleotide sugar metabolism+ko01100//Metabolic pathways+ko00053//Ascorbate and aldarate metabolism	PSS23944.1|0.0|UDP-glucuronate 4-epimerase [Actinidia chinensis var. chinensis]	GO:0110165//cellular anatomical entity;GO:0031224//intrinsic component of membrane;GO:0016021//integral component of membrane;GO:0016020//membrane;	sp|Q9LIS3|GAE6_ARATH/5.98e-258/UDP-glucuronate 4-epimerase 6 OS=Arabidopsis thaliana OX=3702 GN=GAE6 PE=1 SV=1
AVa08g01346	11.61	9.69	11.68	7.96	5.12	13.46	2.54	2.32	3.29	5.94	9.35	5.92	NA	NA	K04427//mitogen-activated protein kinase kinase kinase 7 [EC:2.7.11.25]	PSS23875.1|4.19e-255|Serine/threonine-protein kinase [Actinidia chinensis var. chinensis]	GO:0032559//adenyl ribonucleotide binding;GO:0030554//adenyl nucleotide binding;GO:0032553//ribonucleotide binding;GO:0016301//kinase activity;GO:0016740//transferase activity;GO:0016772//transferase activity, transferring phosphorus-containing groups;GO:0017076//purine nucleotide binding;GO:0043167//ion binding;GO:0004672//protein kinase activity;GO:0016773//phosphotransferase activity, alcohol …	sp|Q9ZQ31|STY13_ARATH/2.94e-76/Serine/threonine-protein kinase STY13 OS=Arabidopsis thaliana OX=3702 GN=STY13 PE=1 SV=2
AVa08g01419	0.03	0.25	0	0	0.09	0.07	0.44	0.58	0.25	0.02	0.08	0.04	NA	Leucine-rich repeat protein kinase family protein (best arabidopsis hit)	K20181//vacuolar protein sorting-associated protein 18;K13428//LRR receptor-like serine/threonine-protein kinase EFR [EC:2.7.11.1]+ko04626//Plant-pathogen interaction;K13437//receptor kinase-like protein+ko04626//Plant-pathogen interaction;K20181//vacuolar protein sorting-associated protein 18;K13437//receptor kinase-like protein+ko04626//Plant-pathogen interaction;K13428//LRR receptor-like serin…	PSS23811.1|2.86e-309|LRR receptor-like serine/threonine-protein kinase precursor [Actinidia chinensis var. chinensis]	GO:0071944//cell periphery;GO:0005886//plasma membrane;GO:0016021//integral component of membrane;GO:0110165//cellular anatomical entity;GO:0031224//intrinsic component of membrane;GO:0016020//membrane;GO:0097159//organic cyclic compound binding;GO:0032553//ribonucleotide binding;GO:1901363//heterocyclic compound binding;GO:0032559//adenyl ribonucleotide binding;GO:0140096//catalytic activity, ac…	sp|Q1MX30|XA21_ORYSI/1.30e-74/Receptor kinase-like protein Xa21 OS=Oryza sativa subsp. indica OX=39946 GN=XA21 PE=1 SV=1
AVa08g01421	0.09	0.12	0	0.02	0.17	0.09	2.3	2.28	1.18	0.11	0.09	0.24	NA	Leucine-rich repeat protein kinase family protein (best arabidopsis hit)	K20181//vacuolar protein sorting-associated protein 18;K13437//receptor kinase-like protein+ko04626//Plant-pathogen interaction;K13428//LRR receptor-like serine/threonine-protein kinase EFR [EC:2.7.11.1]+ko04626//Plant-pathogen interaction;K20181//vacuolar protein sorting-associated protein 18;K13437//receptor kinase-like protein+ko04626//Plant-pathogen interaction;K13428//LRR receptor-like serin…	PSS23811.1|1.25e-302|LRR receptor-like serine/threonine-protein kinase precursor [Actinidia chinensis var. chinensis]	GO:0016021//integral component of membrane;GO:0071944//cell periphery;GO:0031224//intrinsic component of membrane;GO:0016020//membrane;GO:0110165//cellular anatomical entity;GO:0005886//plasma membrane;GO:0032553//ribonucleotide binding;GO:0004672//protein kinase activity;GO:0097159//organic cyclic compound binding;GO:0016740//transferase activity;GO:0016772//transferase activity, transferring ph…	sp|Q2R2D5|XA21_ORYSJ/1.70e-82/Receptor kinase-like protein Xa21 OS=Oryza sativa subsp. japonica OX=39947 GN=XA21 PE=1 SV=1
AVa08g01423	0.03	0.35	0.02	0.08	0.09	0.17	0.45	0.54	0.28	0.08	0.06	0.06	NA	Leucine-rich repeat protein kinase family protein (best arabidopsis hit)	K13428//LRR receptor-like serine/threonine-protein kinase EFR [EC:2.7.11.1]+ko04626//Plant-pathogen interaction;K20181//vacuolar protein sorting-associated protein 18;K13428//LRR receptor-like serine/threonine-protein kinase EFR [EC:2.7.11.1]+ko04626//Plant-pathogen interaction;K20181//vacuolar protein sorting-associated protein 18	PSS23811.1|0.0|LRR receptor-like serine/threonine-protein kinase precursor [Actinidia chinensis var. chinensis]	GO:0110165//cellular anatomical entity;GO:0031224//intrinsic component of membrane;GO:0071944//cell periphery;GO:0016020//membrane;GO:0016021//integral component of membrane;GO:0005886//plasma membrane;GO:0016740//transferase activity;GO:0004672//protein kinase activity;GO:0140096//catalytic activity, acting on a protein;GO:0032559//adenyl ribonucleotide binding;GO:0097367//carbohydrate derivativ…	sp|C0LGP4|Y3475_ARATH/6.72e-106/Probable LRR receptor-like serine/threonine-protein kinase At3g47570 OS=Arabidopsis thaliana OX=3702 GN=At3g47570 PE=2 SV=1
AVa08g01471	0.6	0.55	0.64	0.92	0.41	0.42	2.45	1.66	2.26	0.2	0.6	0.16	NA	NA	K00729//dolichyl-phosphate beta-glucosyltransferase [EC:2.4.1.117]+ko00510//N-Glycan biosynthesis+ko01100//Metabolic pathways	PSS09869.1|3.00e-167|RHOMBOID-like protein [Actinidia chinensis var. chinensis]	GO:0031224//intrinsic component of membrane;GO:0110165//cellular anatomical entity;GO:0016021//integral component of membrane;GO:0016020//membrane;GO:0008236//serine-type peptidase activity;GO:0017171//serine hydrolase activity;GO:0016787//hydrolase activity;GO:0008233//peptidase activity;GO:0004175//endopeptidase activity;GO:0004252//serine-type endopeptidase activity;GO:0003824//catalytic activ…	sp|Q0WQX7|RBL1_ARATH/5.54e-98/RHOMBOID-like protein 1 OS=Arabidopsis thaliana OX=3702 GN=RBL1 PE=2 SV=1
AVa08g01570	5.27	4.68	0	2.59	5.74	0.93	9.48	18.85	21.21	2.51	1.29	6.9	NA	NA	K24028//salicylic acid 3-hydroxylase [EC:1.14.11.-];K24028//salicylic acid 3-hydroxylase [EC:1.14.11.-];K24028//salicylic acid 3-hydroxylase [EC:1.14.11.-]	PSS23627.1|2.21e-267|Protein DMR6-LIKE OXYGENASE 1 like [Actinidia chinensis var. chinensis]	GO:0016491//oxidoreductase activity;GO:0003824//catalytic activity;GO:0005488//binding;GO:0043169//cation binding;GO:0043167//ion binding;GO:0046872//metal ion binding;	sp|Q6YYX9|SLC1_ORYSJ/4.63e-127/Probable 2-oxoglutarate-dependent dioxygenase SLC1 OS=Oryza sativa subsp. japonica OX=39947 GN=SLC1 PE=2 SV=1
AVa08g01628	0	0	0	0.15	0	0	1.29	1	0	0	0	0	NAC	NAC domain containing protein 90 (best arabidopsis hit); NBS-LRR disease resistance protein, putative, expressed (best rice hit)	K00521//ferric-chelate reductase [EC:1.16.1.7];K17756//long-chain-alcohol oxidase [EC:1.1.3.20];K14964//Set1/Ash2 histone methyltransferase complex subunit ASH2	PSR98524.1|5.13e-155|NAC domain-containing protein [Actinidia chinensis var. chinensis]	GO:0050794//regulation of cellular process;GO:0050789//regulation of biological process;GO:0019219//regulation of nucleobase-containing compound metabolic process;GO:0065007//biological regulation;GO:0031323//regulation of cellular metabolic process;GO:2001141//regulation of RNA biosynthetic process;GO:0051252//regulation of RNA metabolic process;GO:0080090//regulation of primary metabolic proces…	sp|Q9FMR3|NAC90_ARATH/6.70e-84/NAC domain-containing protein 90 OS=Arabidopsis thaliana OX=3702 GN=NAC090 PE=1 SV=1
AVa08g01722	0.61	0.67	0.08	1.29	0.66	0.37	1.58	1.52	2.51	0.71	0.68	0.6	NA	NA	K20642//Rho GTPase-activating protein 22/24/25	PSS23510.1|1.11e-313|Rho GTPase-activating protein [Actinidia chinensis var. chinensis]	GO:0007154//cell communication;GO:0007165//signal transduction;GO:0051716//cellular response to stimulus;GO:0065007//biological regulation;GO:0050789//regulation of biological process;GO:0023052//signaling;GO:0009987//cellular process;GO:0050794//regulation of cellular process;GO:0050896//response to stimulus;GO:0030234//enzyme regulator activity;GO:0098772//molecular function regulator;GO:000804…	sp|Q8GYY5|RGAP3_ARATH/1.41e-140/Rho GTPase-activating protein 3 OS=Arabidopsis thaliana OX=3702 GN=ROPGAP3 PE=2 SV=1
AVa09g00123	154.1	208.59	479.03	193.74	246.26	361.43	56.45	47.91	29.38	143.11	98.31	106.95	NA	NA	NA	PSS21721.1|4.20e-85|ATP phosphoribosyltransferase regulatory subunit like [Actinidia chinensis var. chinensis]	GO:0110165//cellular anatomical entity;GO:0016021//integral component of membrane;GO:0031224//intrinsic component of membrane;GO:0016020//membrane;GO:0016757//glycosyltransferase activity;GO:0003824//catalytic activity;GO:0016740//transferase activity;	NA
AVa09g00139	44.99	35.25	135.29	90.2	59.41	89.19	25.93	22.74	30.17	108.49	62.46	68.68	NA	NA	K01623//fructose-bisphosphate aldolase, class I [EC:4.1.2.13]+ko00010//Glycolysis / Gluconeogenesis+ko00030//Pentose phosphate pathway+ko01230//Biosynthesis of amino acids+ko01100//Metabolic pathways+ko00051//Fructose and mannose metabolism+ko01110//Biosynthesis of secondary metabolites+ko00710//Carbon fixation in photosynthetic organisms+ko01200//Carbon metabolism	PSS21706.1|7.90e-278|Fructose-bisphosphate aldolase [Actinidia chinensis var. chinensis]	GO:0006096//glycolytic process;GO:0016310//phosphorylation;GO:0009117//nucleotide metabolic process;GO:0006091//generation of precursor metabolites and energy;GO:0046031//ADP metabolic process;GO:0009132//nucleoside diphosphate metabolic process;GO:0006793//phosphorus metabolic process;GO:1901135//carbohydrate derivative metabolic process;GO:0006163//purine nucleotide metabolic process;GO:0043436…	sp|Q944G9|ALFP2_ARATH/2.52e-244/Fructose-bisphosphate aldolase 2, chloroplastic OS=Arabidopsis thaliana OX=3702 GN=FBA2 PE=1 SV=2
AVa09g00150	50.39	53.64	66.62	48.83	46.62	61.57	18.31	20.39	15.95	45.12	43.01	41.35	NA	NA	K07574//RNA-binding protein;K07574//RNA-binding protein	PSS21693.1|1.82e-167|RNA-binding protein like [Actinidia chinensis var. chinensis]	GO:0097159//organic cyclic compound binding;GO:0005488//binding;GO:1901363//heterocyclic compound binding;GO:0003723//RNA binding;GO:0003676//nucleic acid binding;	NA
AVa09g00218	0.51	0.52	0.41	0.08	0.33	0.11	0	0	0.07	0.22	1.23	0	NA	NA	K19882//O-palmitoleoyl-L-serine hydrolase [EC:3.1.1.98]	PSS21645.1|3.03e-311|Pectin acetylesterase [Actinidia chinensis var. chinensis]	GO:0009987//cellular process;GO:0071554//cell wall organization or biogenesis;GO:0016043//cellular component organization;GO:0071555//cell wall organization;GO:0045229//external encapsulating structure organization;GO:0071840//cellular component organization or biogenesis;GO:0071944//cell periphery;GO:0005618//cell wall;GO:0005576//extracellular region;GO:0110165//cellular anatomical entity;GO:00…	sp|Q66GM8|PAE10_ARATH/7.68e-230/Pectin acetylesterase 10 OS=Arabidopsis thaliana OX=3702 GN=PAE10 PE=2 SV=1
AVa09g00322	0	0	0.07	0	0	0	3.47	2.84	0.06	0.15	0.19	0.15	NA	NA	NA	KAA8531087.1|6.38e-57|hypothetical protein F0562_005796 [Nyssa sinensis]	NA	NA
AVa09g00338	15.92	20.88	80.66	27.51	31.86	60.94	11.7	8.4	9.51	27.74	21.55	18.6	NA	NA	K06185//ATP-binding cassette, subfamily F, member 2	PSS21537.1|0.0|ABC transporter F family member 5 like [Actinidia chinensis var. chinensis]	GO:0017076//purine nucleotide binding;GO:0015399//primary active transmembrane transporter activity;GO:1901363//heterocyclic compound binding;GO:0036094//small molecule binding;GO:0032555//purine ribonucleotide binding;GO:0043167//ion binding;GO:0097367//carbohydrate derivative binding;GO:0042626//ATPase-coupled transmembrane transporter activity;GO:0005215//transporter activity;GO:0030554//adeny…	sp|Q9LV93|AB5F_ARATH/0.0/ABC transporter F family member 5 OS=Arabidopsis thaliana OX=3702 GN=ABCF5 PE=2 SV=1
AVa09g00351	1.99	0.63	1.74	1.41	1.78	2.28	3.78	2.79	2.23	1.02	0.69	1.3	NA	NA	K14431//transcription factor TGA+ko04075//Plant hormone signal transduction;K14431//transcription factor TGA+ko04075//Plant hormone signal transduction	PSS21526.1|1.71e-237|Transcription factor like [Actinidia chinensis var. chinensis]	GO:0034654//nucleobase-containing compound biosynthetic process;GO:0006725//cellular aromatic compound metabolic process;GO:0044238//primary metabolic process;GO:0044271//cellular nitrogen compound biosynthetic process;GO:0008152//metabolic process;GO:0009058//biosynthetic process;GO:1901576//organic substance biosynthetic process;GO:0043170//macromolecule metabolic process;GO:0006807//nitrogen c…	sp|Q39162|TGA4_ARATH/2.52e-153/Transcription factor TGA4 OS=Arabidopsis thaliana OX=3702 GN=TGA4 PE=1 SV=2
AVa09g00374	9.07	10.25	16.89	8.58	6.52	13.65	4.91	4.96	4.03	9.85	14.17	9.08	AP2-EREBP	Malus x domestica AP2 domain class transcription factor (AP2D43) mRNA, complete cds	K09286//EREBP-like factor;K09286//EREBP-like factor;K09286//EREBP-like factor	PSS21511.1|7.79e-166|Ethylene-responsive transcription factor RAP2-4 like [Actinidia chinensis var. chinensis]	GO:0006952//defense response;GO:0050896//response to stimulus;GO:0006950//response to stress;GO:0110165//cellular anatomical entity;GO:0043229//intracellular organelle;GO:0043226//organelle;GO:0005634//nucleus;GO:0043231//intracellular membrane-bounded organelle;GO:0005622//intracellular anatomical structure;GO:0043227//membrane-bounded organelle;GO:0005488//binding;GO:0003676//nucleic acid bindi…	sp|Q8H1E4|RAP24_ARATH/2.79e-59/Ethylene-responsive transcription factor RAP2-4 OS=Arabidopsis thaliana OX=3702 GN=RAP2-4 PE=1 SV=1
AVa09g00675	0.13	0	0.39	0.12	0.12	0	1.63	0.7	0.11	0.11	0	0	HSF	NA	K09419//heat shock transcription factor, other eukaryote	PSS21282.1|9.46e-182|Heat shock factor protein [Actinidia chinensis var. chinensis]	GO:0043231//intracellular membrane-bounded organelle;GO:0043226//organelle;GO:0043229//intracellular organelle;GO:0043227//membrane-bounded organelle;GO:0005622//intracellular anatomical structure;GO:0005634//nucleus;GO:0110165//cellular anatomical entity;GO:0140110//transcription regulator activity;GO:0003676//nucleic acid binding;GO:0003677//DNA binding;GO:0097159//organic cyclic compound bindi…	sp|P22335|HSF24_SOLPE/1.47e-93/Heat shock factor protein HSF24 OS=Solanum peruvianum OX=4082 GN=HSF24 PE=2 SV=1
AVa09g00720	0.51	2.95	0	1.31	0.84	0.37	4.17	5.06	2.72	1.55	0.69	1.22	NA	NA	K03038//26S proteasome regulatory subunit N8+ko03050//Proteasome	PSS21245.1|5.65e-191|Membrane-associated kinase regulator [Actinidia chinensis var. chinensis]	GO:0016772//transferase activity, transferring phosphorus-containing groups;GO:0016301//kinase activity;GO:0003824//catalytic activity;GO:0016740//transferase activity;	NA
AVa09g00745	58.72	18.09	18.03	18.32	18.64	24.57	4.4	12.82	10.13	46.49	27.52	30.44	NA	NA	K16296//serine carboxypeptidase-like clade I [EC:3.4.16.-];K01803//triosephosphate isomerase (TIM) [EC:5.3.1.1]+ko00010//Glycolysis / Gluconeogenesis+ko01230//Biosynthesis of amino acids+ko01100//Metabolic pathways+ko00051//Fructose and mannose metabolism+ko01110//Biosynthesis of secondary metabolites+ko00710//Carbon fixation in photosynthetic organisms+ko01200//Carbon metabolism+ko00562//Inosito…	PSS21217.1|7.82e-93|DNA repair protein [Actinidia chinensis var. chinensis]	NA	NA
AVa09g00775	0.24	0.76	0	0	0.13	0.28	2.07	1.46	0.12	0	0	0.24	NA	NA	K03122//transcription initiation factor TFIIA large subunit+ko03022//Basal transcription factors;K17604//zinc finger SWIM domain-containing protein 3	PSS21195.1|2.30e-172|Phox/Bem1p protein [Actinidia chinensis var. chinensis]	NA	NA
AVa09g00785	6.03	7.31	43.46	13.78	13.18	33.19	8.96	4.56	9.83	20.35	27.54	17.8	NA	NA	K00600//glycine hydroxymethyltransferase [EC:2.1.2.1]+ko01240//Biosynthesis of cofactors+ko00670//One carbon pool by folate+ko01230//Biosynthesis of amino acids+ko01100//Metabolic pathways+ko01110//Biosynthesis of secondary metabolites+ko00460//Cyanoamino acid metabolism+ko00260//Glycine, serine and threonine metabolism+ko01200//Carbon metabolism+ko00630//Glyoxylate and dicarboxylate metabolism;K…	PSS21186.1|0.0|Serine hydroxymethyltransferaseprecursor [Actinidia chinensis var. chinensis]	GO:0044238//primary metabolic process;GO:0032259//methylation;GO:0008152//metabolic process;GO:1901566//organonitrogen compound biosynthetic process;GO:0043436//oxoacid metabolic process;GO:0044237//cellular metabolic process;GO:0009070//serine family amino acid biosynthetic process;GO:0009058//biosynthetic process;GO:0046394//carboxylic acid biosynthetic process;GO:1901605//alpha-amino acid meta…	sp|P50433|GLYM_SOLTU/0.0/Serine hydroxymethyltransferase, mitochondrial OS=Solanum tuberosum OX=4113 PE=2 SV=1
AVa09g00786	3.71	4.7	5.1	3.42	2.8	2.91	34.89	11.49	7.32	2.3	1.74	0.57	NA	Glycine max cv Williams 82 BAC clone Gm_ISb001_091_F11, complete sequence.	K13448//calcium-binding protein CML+ko04626//Plant-pathogen interaction	PSS21184.1|9.85e-78|Calcium-binding protein [Actinidia chinensis var. chinensis]	GO:0043167//ion binding;GO:0043169//cation binding;GO:0005488//binding;GO:0005509//calcium ion binding;GO:0046872//metal ion binding;	sp|Q0DJV6|CML18_ORYSJ/9.33e-47/Probable calcium-binding protein CML18 OS=Oryza sativa subsp. japonica OX=39947 GN=CML18 PE=2 SV=1
AVa09g00798	0.28	0.12	0.24	0.03	0.17	0.02	0.03	0.05	0.03	0.13	0.32	0.08	NA	NA	K10406//kinesin family member C2/C3	PSS21172.1|0.0|Kinesin-like protein [Actinidia chinensis var. chinensis]	GO:0009987//cellular process;GO:0006928//movement of cell or subcellular component;GO:0007018//microtubule-based movement;GO:0007017//microtubule-based process;GO:0097159//organic cyclic compound binding;GO:1901363//heterocyclic compound binding;GO:0005524//ATP binding;GO:0030554//adenyl nucleotide binding;GO:0000166//nucleotide binding;GO:0043167//ion binding;GO:0043168//anion binding;GO:0017076…	sp|F4J2M6|KN14L_ARATH/7.16e-312/Kinesin-like protein KIN-14L OS=Arabidopsis thaliana OX=3702 GN=KIN14L PE=3 SV=2
AVa09g00829	0.36	0.76	0.06	0.12	0.87	0.37	3.58	4.97	2.51	0.49	0.1	1.63	NA	NA	K19307//25S rRNA (uracil2634-N3)-methyltransferase [EC:2.1.1.313]	PSS21145.1|1.37e-243|Heavy metal-associated isoprenylated plant protein [Actinidia chinensis var. chinensis]	NA	sp|P0C8L4|Y4648_ARATH/5.77e-50/Uncharacterized protein At4g26485 OS=Arabidopsis thaliana OX=3702 GN=At4g26485 PE=4 SV=1
AVa09g00853	2.55	4.17	6.43	3.35	2.53	13.11	1.45	2.15	1.73	5.88	9.3	4.19	NA	NA	K11866//STAM-binding protein [EC:3.4.19.12]+ko04144//Endocytosis;K23877//xyloglucan O-acetyltransferase	PSS21122.1|0.0|Protein trichome birefringence like [Actinidia chinensis var. chinensis]	GO:0016020//membrane;GO:0110165//cellular anatomical entity;GO:0016021//integral component of membrane;GO:0031224//intrinsic component of membrane;	sp|Q9FG35|TBR_ARATH/3.68e-219/Protein trichome birefringence OS=Arabidopsis thaliana OX=3702 GN=TBR PE=1 SV=1
AVa09g00904	0	0.11	0	0	0.11	0	0.69	0.79	0.1	0	0	0	MYB	NA	K09422//transcription factor MYB, plant	PSS21072.1|1.00e-215|Transcription factor like [Actinidia chinensis var. chinensis]	GO:0005634//nucleus;GO:0043231//intracellular membrane-bounded organelle;GO:0005622//intracellular anatomical structure;GO:0043229//intracellular organelle;GO:0110165//cellular anatomical entity;GO:0043226//organelle;GO:0043227//membrane-bounded organelle;	sp|Q9FKL2|MYB36_ARATH/3.64e-96/Transcription factor MYB36 OS=Arabidopsis thaliana OX=3702 GN=MYB36 PE=1 SV=1
AVa09g00959	38.22	59.33	200.84	33.98	50.95	114.09	10.53	19.18	6.69	49.61	60.34	26.2	NA	NA	K03098//apolipoprotein D and lipocalin family protein	PSS21025.1|7.82e-133|Temperature-induced lipocalin-1 like [Actinidia chinensis var. chinensis]	NA	sp|Q9FGT8|TIL_ARATH/2.38e-113/Temperature-induced lipocalin-1 OS=Arabidopsis thaliana OX=3702 GN=TIL PE=1 SV=1
AVa09g00971	0	0	0.2	0	0	0	0.54	0.42	0.69	0.18	0.24	0	NA	NA	K00485//dimethylaniline monooxygenase (N-oxide forming) [EC:1.14.13.8]	PSS21013.1|0.0|Flavin-containing monooxygenase [Actinidia chinensis var. chinensis]	GO:0003824//catalytic activity;GO:0005488//binding;GO:0097159//organic cyclic compound binding;GO:0043167//ion binding;GO:1901265//nucleoside phosphate binding;GO:0016709//oxidoreductase activity, acting on paired donors, with incorporation or reduction of molecular oxygen, NAD(P)H as one donor, and incorporation of one atom of oxygen;GO:0036094//small molecule binding;GO:0050660//flavin adenine …	sp|Q9LMA1|FMO1_ARATH/3.51e-114/Probable flavin-containing monooxygenase 1 OS=Arabidopsis thaliana OX=3702 GN=FMO1 PE=2 SV=1
AVa09g01001	4.3	5.13	8.56	2.96	3.36	10.24	1.73	1.24	1.27	2.99	2.88	5.59	NA	NA	K00924//kinase [EC:2.7.1.-]	PSS20940.1|8.12e-312|Receptor-like protein kinase [Actinidia chinensis var. chinensis]	GO:0004674//protein serine/threonine kinase activity;GO:0005524//ATP binding;GO:0097159//organic cyclic compound binding;GO:0005488//binding;GO:0043167//ion binding;GO:0016301//kinase activity;GO:0016740//transferase activity;GO:0003824//catalytic activity;GO:1901363//heterocyclic compound binding;GO:0004672//protein kinase activity;GO:0000166//nucleotide binding;GO:0016772//transferase activity,…	sp|Q8GXZ3|PBL8_ARATH/8.50e-149/Probable serine/threonine-protein kinase PBL8 OS=Arabidopsis thaliana OX=3702 GN=PBL8 PE=1 SV=1
AVa09g01092	503.47	773.74	1302.46	540.54	620.89	1291.36	134.71	163.8	286.25	734.85	640.46	646.5	NA	NA	K00029//malate dehydrogenase (oxaloacetate-decarboxylating)(NADP+) [EC:1.1.1.40]+ko01100//Metabolic pathways+ko00710//Carbon fixation in photosynthetic organisms+ko00620//Pyruvate metabolism+ko01200//Carbon metabolism;K00029//malate dehydrogenase (oxaloacetate-decarboxylating)(NADP+) [EC:1.1.1.40]+ko01100//Metabolic pathways+ko00710//Carbon fixation in photosynthetic organisms+ko00620//Pyruvate m…	PSS20846.1|0.0|NADP-dependent malic enzyme like [Actinidia chinensis var. chinensis]	GO:0043436//oxoacid metabolic process;GO:0006090//pyruvate metabolic process;GO:0009987//cellular process;GO:0071704//organic substance metabolic process;GO:0019752//carboxylic acid metabolic process;GO:0006082//organic acid metabolic process;GO:0032787//monocarboxylic acid metabolic process;GO:0008152//metabolic process;GO:0043648//dicarboxylic acid metabolic process;GO:0006108//malate metabolic…	sp|P34105|MAOX_POPTR/0.0/NADP-dependent malic enzyme OS=Populus trichocarpa OX=3694 PE=2 SV=3
AVa09g01120	5.92	7.01	10.72	4.17	5.78	11.82	1.01	1.68	0.93	3.11	4.36	2.17	NA	NA	K18266//protein NDRG1;K18266//protein NDRG1	PSS20822.1|1.79e-260|Pollen-specific protein [Actinidia chinensis var. chinensis]	GO:0016021//integral component of membrane;GO:0031224//intrinsic component of membrane;GO:0016020//membrane;GO:0110165//cellular anatomical entity;	sp|Q9FJT7|NDL1_ARATH/8.79e-204/Protein NDL1 OS=Arabidopsis thaliana OX=3702 GN=NDL1 PE=1 SV=1
AVa09g01159	1.28	1.68	0.16	1.17	1.05	0.52	9.15	5	3.18	1.13	1.41	1.13	NA	NA	NA	PSS20781.1|7.43e-67|Protein ELF4-LIKE like [Actinidia chinensis var. chinensis]	GO:0050789//regulation of biological process;GO:0048518//positive regulation of biological process;GO:0065007//biological regulation;GO:0042753//positive regulation of circadian rhythm;GO:0042752//regulation of circadian rhythm;GO:0048511//rhythmic process;GO:0043231//intracellular membrane-bounded organelle;GO:0043227//membrane-bounded organelle;GO:0043229//intracellular organelle;GO:0043226//or…	sp|Q570U6|EF4L4_ARATH/4.70e-49/Protein ELF4-LIKE 4 OS=Arabidopsis thaliana OX=3702 GN=EFL4 PE=2 SV=1
AVa10g00013	2.79	2.61	11.84	3.45	3.16	6.11	1.69	1.33	1.48	5.71	1.63	2.19	NA	NA	NA	PSS17180.1|0.0|Protein PLASTID MOVEMENT IMPAIRED like [Actinidia chinensis var. chinensis]	GO:0019750//chloroplast localization;GO:0051644//plastid localization;GO:0071840//cellular component organization or biogenesis;GO:0051656//establishment of organelle localization;GO:0051667//establishment of plastid localization;GO:0051179//localization;GO:0009658//chloroplast organization;GO:0051640//organelle localization;GO:0009902//chloroplast relocation;GO:0051641//cellular localization;GO:…	sp|Q9C8E6|PMI1_ARATH/7.40e-287/Protein PLASTID MOVEMENT IMPAIRED 1 OS=Arabidopsis thaliana OX=3702 GN=PMI1 PE=1 SV=1
AVa10g00036	1.21	1.49	0.56	0.68	1.14	2.03	0.32	0.27	0.81	0.66	1.39	0.93	NA	NA	NA	PSS19869.1|0.0|Filament-like plant protein [Actinidia chinensis var. chinensis]	NA	sp|Q0WSY2|FPP4_ARATH/9.97e-261/Filament-like plant protein 4 OS=Arabidopsis thaliana OX=3702 GN=FPP4 PE=1 SV=1
AVa10g00053	32.7	37.29	69.89	27.73	31.26	59.58	15.44	20.49	23.72	51.06	64.37	33.9	NA	NA	K03511//DNA polymerase kappa [EC:2.7.7.7];K12486//stromal membrane-associated protein+ko04144//Endocytosis	PSS19856.1|0.0|Synaptotagmin-2 like [Actinidia chinensis var. chinensis]	GO:0071702//organic substance transport;GO:0051234//establishment of localization;GO:0051179//localization;GO:0033036//macromolecule localization;GO:0010876//lipid localization;GO:0006810//transport;GO:0006869//lipid transport;GO:0016020//membrane;GO:0110165//cellular anatomical entity;GO:0016021//integral component of membrane;GO:0031224//intrinsic component of membrane;GO:0005488//binding;GO:00…	sp|B6ETT4|SYT2_ARATH/3.38e-308/Synaptotagmin-2 OS=Arabidopsis thaliana OX=3702 GN=SYT2 PE=2 SV=1
AVa10g00182	11.65	8.66	1.37	9.65	9.68	3.49	16.81	12.72	14.31	5.5	6.06	5.4	NA	NA	NA	PSS19748.1|0.0|Remorin, C-terminal protein [Actinidia chinensis var. chinensis]	NA	NA
AVa10g00189	101.72	62.86	59.84	74.22	49.63	73.17	5.96	14.89	26.64	35.92	42.81	35.37	AP2-EREBP	Malus x domestica AP2 domain class transcription factor (AP2D43) mRNA, complete cds	K09286//EREBP-like factor;K09286//EREBP-like factor	PSS19742.1|7.93e-92|Ethylene-responsive transcription factor [Actinidia chinensis var. chinensis]	GO:0043231//intracellular membrane-bounded organelle;GO:0043227//membrane-bounded organelle;GO:0005622//intracellular anatomical structure;GO:0043229//intracellular organelle;GO:0043226//organelle;GO:0110165//cellular anatomical entity;GO:0005634//nucleus;GO:0005488//binding;GO:0003676//nucleic acid binding;GO:1901363//heterocyclic compound binding;GO:0003700//DNA-binding transcription factor act…	sp|O22174|ERF08_ARATH/2.24e-45/Ethylene-responsive transcription factor ERF008 OS=Arabidopsis thaliana OX=3702 GN=ERF008 PE=2 SV=1
AVa10g00234	3.35	0	0	3.71	10.1	3.46	15.18	26.56	24.59	0	5.9	8.97	NA	NA	NA	XP_028080390.1|3.30e-39|uncharacterized protein LOC114281973 [Camellia sinensis]	NA	NA
AVa10g00266	1.77	1.32	0	0.9	1.4	0.31	3.7	3.19	3.15	1.22	0.74	1.75	MADS	NA	K09264//MADS-box transcription factor, plant;K09264//MADS-box transcription factor, plant;K09264//MADS-box transcription factor, plant;K09264//MADS-box transcription factor, plant	XP_016748927.1|1.21e-114|1	GO:0048518//positive regulation of biological process;GO:0051171//regulation of nitrogen compound metabolic process;GO:0010556//regulation of macromolecule biosynthetic process;GO:0031326//regulation of cellular biosynthetic process;GO:1903506//regulation of nucleic acid-templated transcription;GO:0065007//biological regulation;GO:0031328//positive regulation of cellular biosynthetic process;GO:0…	sp|A2RVQ5|AGL16_ARATH/1.06e-84/Agamous-like MADS-box protein AGL16 OS=Arabidopsis thaliana OX=3702 GN=AGL16 PE=1 SV=1
AVa10g00267	1.71	0.76	1.52	1.65	1.92	1.06	6.35	3.36	3.44	1.48	1.7	3.32	NA	NA	NA	PSS19679.1|3.43e-131|Rho guanine nucleotide exchange factor like [Actinidia chinensis var. chinensis]	NA	NA
AVa10g00315	3.06	3.03	4.77	5.45	5.82	7.54	5.51	6.39	13.5	0.84	4.44	2.86	NA	NA	K17605//serine/threonine-protein phosphatase 2A activator;K14411//RNA-binding protein Musashi+ko03015//mRNA surveillance pathway;K17605//serine/threonine-protein phosphatase 2A activator;K17605//serine/threonine-protein phosphatase 2A activator	PSS19570.1|1.34e-219|F-box protein [Actinidia chinensis var. chinensis]	NA	sp|Q9ZPE4|FBW2_ARATH/8.08e-114/F-box protein FBW2 OS=Arabidopsis thaliana OX=3702 GN=FBW2 PE=1 SV=1
AVa10g00334	50.01	95.92	61.62	51.18	63.9	24.91	0.51	0.51	2.72	6.9	8.05	5.6	NA	NA	K15920//xylan 1,4-beta-xylosidase [EC:3.2.1.37]+ko00520//Amino sugar and nucleotide sugar metabolism+ko01100//Metabolic pathways;K15920//xylan 1,4-beta-xylosidase [EC:3.2.1.37]+ko00520//Amino sugar and nucleotide sugar metabolism+ko01100//Metabolic pathways	KAE9458924.1|6.47e-54|hypothetical protein C3L33_09170, partial [Rhododendron williamsianum]	GO:0008152//metabolic process;GO:0071704//organic substance metabolic process;GO:0005975//carbohydrate metabolic process;GO:0044238//primary metabolic process;GO:0110165//cellular anatomical entity;GO:0005576//extracellular region;GO:0003824//catalytic activity;GO:0016798//hydrolase activity, acting on glycosyl bonds;GO:0004553//hydrolase activity, hydrolyzing O-glycosyl compounds;GO:0016787//hyd…	sp|Q9SGZ5|BXL7_ARATH/1.74e-43/Probable beta-D-xylosidase 7 OS=Arabidopsis thaliana OX=3702 GN=BXL7 PE=2 SV=2
AVa10g00337	2.31	1.58	0.37	3.95	1.71	1.99	4.3	4.93	3.88	0.93	1.74	1.32	NA	NA	K14399//polyribonucleotide 5'-hydroxyl-kinase [EC:2.7.1.78]+ko03015//mRNA surveillance pathway;K19996//phosphatidylinositol transfer protein SFH5;K14399//polyribonucleotide 5'-hydroxyl-kinase [EC:2.7.1.78]+ko03015//mRNA surveillance pathway;K19996//phosphatidylinositol transfer protein SFH5;K14399//polyribonucleotide 5'-hydroxyl-kinase [EC:2.7.1.78]+ko03015//mRNA surveillance pathway;K19996//phos…	PSS19554.1|5.95e-229|Random slug protein [Actinidia chinensis var. chinensis]	NA	sp|Q56Z59|PATL3_ARATH/1.29e-10/Patellin-3 OS=Arabidopsis thaliana OX=3702 GN=PATL3 PE=1 SV=2
AVa10g00440	0	0	0.22	0	0	0	7.22	2.94	1.65	0.56	0	0	NA	NA	NA	PSS17495.1|1.52e-199|ATP-binding cassette sub-family A member like [Actinidia chinensis var. chinensis]	GO:0016020//membrane;GO:0016021//integral component of membrane;GO:0110165//cellular anatomical entity;GO:0031224//intrinsic component of membrane;GO:0032559//adenyl ribonucleotide binding;GO:0030554//adenyl nucleotide binding;GO:0097159//organic cyclic compound binding;GO:1901265//nucleoside phosphate binding;GO:0005488//binding;GO:0032555//purine ribonucleotide binding;GO:0005524//ATP binding;G…	NA
AVa10g00455	4.1	4.7	2.76	3.44	4.92	2.98	9.12	9.87	5.85	1.38	2.88	2.65	NA	NA	K22077//ganglioside-induced differentiation-associated protein 1;K22077//ganglioside-induced differentiation-associated protein 1;K22077//ganglioside-induced differentiation-associated protein 1	PSS19457.1|5.51e-185|Glutathione S-transferase [Actinidia chinensis var. chinensis]	GO:0043603//cellular amide metabolic process;GO:0006749//glutathione metabolic process;GO:0044237//cellular metabolic process;GO:0009987//cellular process;GO:0071704//organic substance metabolic process;GO:0006518//peptide metabolic process;GO:1901564//organonitrogen compound metabolic process;GO:0008152//metabolic process;GO:0006790//sulfur compound metabolic process;GO:0006807//nitrogen compoun…	sp|O80662|TCHQD_ARATH/1.13e-137/Glutathione S-transferase TCHQD OS=Arabidopsis thaliana OX=3702 GN=TCHQD PE=2 SV=1
AVa10g00477	29.32	28.24	292.18	77.58	47.88	157.74	13.3	9.79	15.28	51.61	50.01	43.79	NA	NA	K03542//photosystem II 22kDa protein+ko01100//Metabolic pathways+ko00195//Photosynthesis	PSS19911.1|8.76e-178|Chlorophyll A-B binding protein [Actinidia chinensis var. chinensis]	GO:0009579//thylakoid;GO:0042170//plastid membrane;GO:0110165//cellular anatomical entity;GO:0043229//intracellular organelle;GO:0055035//plastid thylakoid membrane;GO:0043226//organelle;GO:0043231//intracellular membrane-bounded organelle;GO:0031224//intrinsic component of membrane;GO:0031090//organelle membrane;GO:0009507//chloroplast;GO:0031984//organelle subcompartment;GO:0043227//membrane-bo…	sp|P54773|PSBS_SOLLC/1.37e-136/Photosystem II 22 kDa protein, chloroplastic OS=Solanum lycopersicum OX=4081 GN=PSBS PE=3 SV=1
AVa10g00492	0	0	0	0	0	0	3.31	1.98	1.07	0	0	0	AP2-EREBP	Malus x domestica AP2 domain class transcription factor (AP2D43) mRNA, complete cds	K09286//EREBP-like factor	PSS19923.1|2.29e-109|Ethylene-responsive transcription factor [Actinidia chinensis var. chinensis]	GO:0005622//intracellular anatomical structure;GO:0005634//nucleus;GO:0110165//cellular anatomical entity;GO:0043229//intracellular organelle;GO:0043231//intracellular membrane-bounded organelle;GO:0043227//membrane-bounded organelle;GO:0043226//organelle;GO:1901363//heterocyclic compound binding;GO:0003700//DNA-binding transcription factor activity;GO:0140110//transcription regulator activity;GO…	sp|Q9SFE4|ERF12_ARATH/4.44e-44/Ethylene-responsive transcription factor ERF012 OS=Arabidopsis thaliana OX=3702 GN=ERF012 PE=2 SV=1
AVa10g00524	2.44	0.38	0.17	1.02	0.77	0	5.27	3.19	2.54	0.47	0.24	1.34	NA	NA	K06892//feruloyl-CoA 6-hydroxylase [EC:1.14.11.61]+ko00999//Biosynthesis of various plant secondary metabolites+ko01110//Biosynthesis of secondary metabolites;K06892//feruloyl-CoA 6-hydroxylase [EC:1.14.11.61]+ko00999//Biosynthesis of various plant secondary metabolites+ko01110//Biosynthesis of secondary metabolites	PSS19424.1|8.53e-259|Feruloyl CoA ortho-hydroxylase [Actinidia chinensis var. chinensis]	GO:0016491//oxidoreductase activity;GO:0043169//cation binding;GO:0003824//catalytic activity;GO:0043167//ion binding;GO:0046872//metal ion binding;GO:0005488//binding;	sp|G9M9M1|F6H12_IPOBA/5.84e-177/Feruloyl CoA ortho-hydroxylase F6H1-2 OS=Ipomoea batatas OX=4120 GN=F6H1-2 PE=1 SV=1
AVa10g00633	0.4	0.46	0	0.43	0.68	0.34	10.05	12.51	3.68	0.63	0.32	1.55	WRKY	NA	K13424//WRKY transcription factor 33+ko04016//MAPK signaling pathway - plant+ko04626//Plant-pathogen interaction;K18834//WRKY transcription factor 1+ko04626//Plant-pathogen interaction	PSS17577.1|1.41e-95|WRKY transcription factor [Actinidia chinensis var. chinensis]	GO:0043229//intracellular organelle;GO:0043226//organelle;GO:0043227//membrane-bounded organelle;GO:0043231//intracellular membrane-bounded organelle;GO:0005622//intracellular anatomical structure;GO:0005634//nucleus;GO:0110165//cellular anatomical entity;GO:0043565//sequence-specific DNA binding;GO:1901363//heterocyclic compound binding;GO:0097159//organic cyclic compound binding;GO:0003677//DNA…	sp|Q8VWQ5|WRK50_ARATH/1.85e-45/Probable WRKY transcription factor 50 OS=Arabidopsis thaliana OX=3702 GN=WRKY50 PE=2 SV=1
AVa10g00832	0.38	0.38	0.13	0	0	0.21	0	1.63	2.6	0.45	0.18	0.73	NA	NA	K08235//xyloglucan:xyloglucosyl transferase [EC:2.4.1.207];K14504//xyloglucan:xyloglucosyl transferase TCH4 [EC:2.4.1.207]+ko04075//Plant hormone signal transduction	AYP70951.1|9.71e-207|xyloglucan endotransglucosylase 15 [Actinidia deliciosa]	GO:0005975//carbohydrate metabolic process;GO:0044036//cell wall macromolecule metabolic process;GO:0045229//external encapsulating structure organization;GO:0071704//organic substance metabolic process;GO:0043170//macromolecule metabolic process;GO:0044085//cellular component biogenesis;GO:0010411//xyloglucan metabolic process;GO:0010383//cell wall polysaccharide metabolic process;GO:0044237//ce…	sp|Q38910|XTH23_ARATH/7.49e-154/Probable xyloglucan endotransglucosylase/hydrolase protein 23 OS=Arabidopsis thaliana OX=3702 GN=XTH23 PE=2 SV=1
AVa10g00936	0	0	0	0	0	0	0.36	0.37	0.24	0.07	0.14	0	NA	NA	K03348//anaphase-promoting complex subunit 1+ko04120//Ubiquitin mediated proteolysis;K10400//kinesin family member 15	XP_011469929.1|6.74e-14|PREDICTED: anaphase-promoting complex subunit 1 isoform X3 [Fragaria vesca subsp. vesca]	GO:0043436//oxoacid metabolic process;GO:0046394//carboxylic acid biosynthetic process;GO:0044249//cellular biosynthetic process;GO:0044238//primary metabolic process;GO:0044283//small molecule biosynthetic process;GO:0071704//organic substance metabolic process;GO:1901605//alpha-amino acid metabolic process;GO:0044281//small molecule metabolic process;GO:0006928//movement of cell or subcellular …	sp|Q9FFF9|APC1_ARATH/2.83e-10/Anaphase-promoting complex subunit 1 OS=Arabidopsis thaliana OX=3702 GN=APC1 PE=2 SV=1
AVa10g01015	11.23	13.18	4.06	13.3	11.52	9.49	37.41	24.06	23.04	11.17	10.15	13.04	NA	NA	K14558//periodic tryptophan protein 2+ko03008//Ribosome biogenesis in eukaryotes;K03260//translation initiation factor 4G;K14558//periodic tryptophan protein 2+ko03008//Ribosome biogenesis in eukaryotes	PSS19620.1|0.0|Topless-related protein [Actinidia chinensis var. chinensis]	GO:0051252//regulation of RNA metabolic process;GO:0080090//regulation of primary metabolic process;GO:0050794//regulation of cellular process;GO:0019219//regulation of nucleobase-containing compound metabolic process;GO:0060255//regulation of macromolecule metabolic process;GO:0050789//regulation of biological process;GO:2001141//regulation of RNA biosynthetic process;GO:0031323//regulation of c…	sp|Q5NBT9|TPR1_ORYSJ/8.91e-242/Protein TPR1 OS=Oryza sativa subsp. japonica OX=39947 GN=TPR1 PE=1 SV=1
AVa10g01016	55.47	64.18	80.36	51.47	50.11	84.48	24.25	26.27	22.66	107.59	116.31	64.68	NA	NA	K17506//protein phosphatase 1L [EC:3.1.3.16];K17506//protein phosphatase 1L [EC:3.1.3.16];K17506//protein phosphatase 1L [EC:3.1.3.16]	PSS19619.1|2.69e-236|Protein like [Actinidia chinensis var. chinensis]	GO:0016791//phosphatase activity;GO:0003824//catalytic activity;GO:0016787//hydrolase activity;GO:0016788//hydrolase activity, acting on ester bonds;GO:0042578//phosphoric ester hydrolase activity;	sp|Q9M9W9|P2C34_ARATH/2.02e-175/Probable protein phosphatase 2C 34 OS=Arabidopsis thaliana OX=3702 GN=At3g05640 PE=1 SV=1
AVa10g01033	6.27	6.63	1.29	12.98	11.93	3.23	24.47	40.05	29.91	6.2	2.65	8.87	NA	PREDICTED: Vitis vinifera putative disease resistance protein RGA1-like (LOC100257609), mRNA.	K00799//glutathione S-transferase [EC:2.5.1.18]+ko01100//Metabolic pathways+ko00480//Glutathione metabolism;K00799//glutathione S-transferase [EC:2.5.1.18]+ko01100//Metabolic pathways+ko00480//Glutathione metabolism	PSS26522.1|1.07e-134|Glutathione S-transferase [Actinidia chinensis var. chinensis]	GO:0043603//cellular amide metabolic process;GO:0071704//organic substance metabolic process;GO:0006518//peptide metabolic process;GO:0044237//cellular metabolic process;GO:0006790//sulfur compound metabolic process;GO:0034641//cellular nitrogen compound metabolic process;GO:0009987//cellular process;GO:0006575//cellular modified amino acid metabolic process;GO:0008152//metabolic process;GO:00067…	sp|P32110|GSTX6_SOYBN/1.83e-78/Probable glutathione S-transferase OS=Glycine max OX=3847 GN=HSP26-A PE=2 SV=1
AVa10g01034	0	0	0	0	0	0	7.32	8.83	0.15	0	0	0	NA	NA	K00799//glutathione S-transferase [EC:2.5.1.18]+ko01100//Metabolic pathways+ko00480//Glutathione metabolism	PSS19657.1|1.36e-129|Glutathione S-transferase [Actinidia chinensis var. chinensis]	GO:0043603//cellular amide metabolic process;GO:0006790//sulfur compound metabolic process;GO:0006749//glutathione metabolic process;GO:0009987//cellular process;GO:0006575//cellular modified amino acid metabolic process;GO:0006518//peptide metabolic process;GO:0034641//cellular nitrogen compound metabolic process;GO:0071704//organic substance metabolic process;GO:0044237//cellular metabolic proc…	sp|P32110|GSTX6_SOYBN/3.87e-67/Probable glutathione S-transferase OS=Glycine max OX=3847 GN=HSP26-A PE=2 SV=1
AVa10g01072	0	0	0	0	0	0	0.41	0.24	0.24	0.24	0	0	NA	NB-ARC domain-containing disease resistance protein (best arabidopsis hit)	K13457//disease resistance protein RPM1+ko04626//Plant-pathogen interaction	PSR82222.1|0.0|Disease resistance protein [Actinidia chinensis var. chinensis]	GO:0006952//defense response;GO:0006950//response to stress;GO:0050896//response to stimulus;GO:1901265//nucleoside phosphate binding;GO:0036094//small molecule binding;GO:0017076//purine nucleotide binding;GO:0032555//purine ribonucleotide binding;GO:0043167//ion binding;GO:1901363//heterocyclic compound binding;GO:0032553//ribonucleotide binding;GO:0097159//organic cyclic compound binding;GO:00…	sp|Q9M667|RPP13_ARATH/8.19e-152/Disease resistance protein RPP13 OS=Arabidopsis thaliana OX=3702 GN=RPP13 PE=2 SV=2
AVa10g01087	51.16	41.49	57.13	29.35	45.28	67	7.82	15.19	10.19	25.3	22.92	23.57	NA	NA	K14800//pre-rRNA-processing protein TSR2	PSS19089.1|4.55e-121|Pre-rRNA-processing protein [Actinidia chinensis var. chinensis]	GO:0009987//cellular process;GO:0006139//nucleobase-containing compound metabolic process;GO:0034660//ncRNA metabolic process;GO:1901360//organic cyclic compound metabolic process;GO:0022613//ribonucleoprotein complex biogenesis;GO:0016072//rRNA metabolic process;GO:0016070//RNA metabolic process;GO:0071704//organic substance metabolic process;GO:0034641//cellular nitrogen compound metabolic proc…	NA
AVa10g01133	0	0	0	0.27	0	0	2.07	1.02	0.48	0	0	0	NA	NA	NA	PSS19045.1|3.94e-132|Receptor-like protein kinase [Actinidia chinensis var. chinensis]	GO:0110165//cellular anatomical entity;GO:0016021//integral component of membrane;GO:0031224//intrinsic component of membrane;GO:0016020//membrane;GO:0043167//ion binding;GO:0004672//protein kinase activity;GO:0017076//purine nucleotide binding;GO:0032559//adenyl ribonucleotide binding;GO:0032553//ribonucleotide binding;GO:0016740//transferase activity;GO:0097367//carbohydrate derivative binding;…	sp|O04086|Y1105_ARATH/1.32e-73/Probable receptor-like protein kinase At1g11050 OS=Arabidopsis thaliana OX=3702 GN=At1g11050 PE=2 SV=1
AVa10g01212	1.37	1.96	9.66	2.87	1.61	8.46	0.88	0.85	1.13	2.2	3.18	1.63	NA	NA	K00521//ferric-chelate reductase [EC:1.16.1.7]	PSS18994.1|0.0|Ferric reduction oxidase [Actinidia chinensis var. chinensis]	GO:0016021//integral component of membrane;GO:0016020//membrane;GO:0031224//intrinsic component of membrane;GO:0110165//cellular anatomical entity;GO:0003824//catalytic activity;GO:0043167//ion binding;GO:0005488//binding;GO:0016491//oxidoreductase activity;GO:0043169//cation binding;GO:0046872//metal ion binding;	sp|Q8RWS6|FRO6_ARATH/1.97e-311/Ferric reduction oxidase 6 OS=Arabidopsis thaliana OX=3702 GN=FRO6 PE=2 SV=1
AVa10g01221	1.54	0	0	0	0	0.78	42.21	30.14	19.88	0.71	0.69	0	NA	NA	K10572//inositol-pentakisphosphate 2-kinase [EC:2.7.1.158]+ko01100//Metabolic pathways+ko04070//Phosphatidylinositol signaling system+ko00562//Inositol phosphate metabolism;K07213//copper chaperone	PSS18986.1|1.08e-55|Heavy metal-associated isoprenylated plant protein, partial [Actinidia chinensis var. chinensis]	GO:0005488//binding;GO:0043167//ion binding;GO:0043169//cation binding;GO:0046872//metal ion binding;	sp|Q8GWS3|HIP2_ARATH/4.44e-17/Heavy metal-associated isoprenylated plant protein 2 OS=Arabidopsis thaliana OX=3702 GN=HIPP02 PE=3 SV=1
AVa11g00005	26.08	29.67	8.69	22.66	21.34	9.93	55.82	36.93	26.2	18.71	13.61	16.37	NA	NA	K13429//chitin elicitor receptor kinase 1+ko04626//Plant-pathogen interaction;K13429//chitin elicitor receptor kinase 1+ko04626//Plant-pathogen interaction	PSS17189.1|0.0|hypothetical protein CEY00_Acc11978 [Actinidia chinensis var. chinensis]	GO:0110165//cellular anatomical entity;GO:0016021//integral component of membrane;GO:0071944//cell periphery;GO:0016020//membrane;GO:0031224//intrinsic component of membrane;GO:0005886//plasma membrane;GO:0000166//nucleotide binding;GO:0004672//protein kinase activity;GO:0032553//ribonucleotide binding;GO:0016740//transferase activity;GO:0005524//ATP binding;GO:0035639//purine ribonucleoside trip…	sp|O22808|LYK5_ARATH/1.48e-199/Protein LYK5 OS=Arabidopsis thaliana OX=3702 GN=LYK5 PE=2 SV=1
AVa11g00040	7.05	3.89	3.23	7.05	5.98	5.38	12.57	10.2	8.64	6.18	4.78	4.66	NA	NA	K11827//AP-2 complex subunit sigma-1+ko04144//Endocytosis;K11827//AP-2 complex subunit sigma-1+ko04144//Endocytosis	KAF3653778.1|1.59e-68|AP-2 complex subunit sigma [Capsicum annuum]	GO:0045184//establishment of protein localization;GO:0051179//localization;GO:0034613//cellular protein localization;GO:0006886//intracellular protein transport;GO:0051641//cellular localization;GO:0071702//organic substance transport;GO:0015031//protein transport;GO:0006897//endocytosis;GO:0070727//cellular macromolecule localization;GO:0008104//protein localization;GO:0051234//establishment of …	sp|O50016|AP2S1_MAIZE/1.44e-65/AP-2 complex subunit sigma OS=Zea mays OX=4577 GN=AP-17 PE=2 SV=1
AVa11g00069	0.91	1	0.29	0.99	0.89	0.53	1.62	1.11	1.81	0.4	0.48	0.81	NA	NA	K01322//prolyl oligopeptidase [EC:3.4.21.26];K01322//prolyl oligopeptidase [EC:3.4.21.26]	XP_028108539.1|0.0|prolyl endopeptidase-like [Camellia sinensis]	GO:0016787//hydrolase activity;GO:0004252//serine-type endopeptidase activity;GO:0017171//serine hydrolase activity;GO:0003824//catalytic activity;GO:0008233//peptidase activity;GO:0008236//serine-type peptidase activity;GO:0140096//catalytic activity, acting on a protein;GO:0004175//endopeptidase activity;	sp|Q0IXP9|AARE1_ORYSJ/1.21e-06/Acylamino-acid-releasing enzyme 1 OS=Oryza sativa subsp. japonica OX=39947 GN=Os10g0415600 PE=3 SV=1
AVa11g00076	0	0.38	0	0	0	0	2.24	0.69	0.33	0	0	0	NA	NA	K22522//cytokinin riboside 5'-monophosphate phosphoribohydrolase [EC:3.2.2.-]	PSS18017.1|2.44e-150|Cytokinin riboside 5'-monophosphate phosphoribohydrolase [Actinidia chinensis var. chinensis]	GO:0034754//cellular hormone metabolic process;GO:0065007//biological regulation;GO:0071704//organic substance metabolic process;GO:0042446//hormone biosynthetic process;GO:0065008//regulation of biological quality;GO:0009691//cytokinin biosynthetic process;GO:0009690//cytokinin metabolic process;GO:0009987//cellular process;GO:0008152//metabolic process;GO:1901564//organonitrogen compound metabo…	sp|Q8LBB7|LOG5_ARATH/4.41e-118/Cytokinin riboside 5'-monophosphate phosphoribohydrolase LOG5 OS=Arabidopsis thaliana OX=3702 GN=LOG5 PE=1 SV=1
AVa11g00093	11.43	32.2	24.53	17.11	19.24	22.15	4.62	7.85	10.16	9.96	6.93	30.7	NA	NA	K17500//integrin-linked kinase-associated serine/threonine phosphatase 2C [EC:3.1.3.16];K14574//ribosome maturation protein SDO1+ko03008//Ribosome biogenesis in eukaryotes	PSS18001.1|1.44e-267|Protein WALLS ARE THIN like [Actinidia chinensis var. chinensis]	GO:0016020//membrane;GO:0110165//cellular anatomical entity;GO:0016021//integral component of membrane;GO:0031224//intrinsic component of membrane;GO:0005215//transporter activity;GO:0022857//transmembrane transporter activity;	sp|Q94AP3|WAT1_ARATH/7.58e-209/Protein WALLS ARE THIN 1 OS=Arabidopsis thaliana OX=3702 GN=WAT1 PE=1 SV=1
AVa11g00125	6.14	7.59	0.48	4.17	11.51	1.86	11.79	17.69	18.13	2.93	1.97	9.57	BES1	PREDICTED: Vitis vinifera probable disease resistance protein At4g27220-like (LOC100243492), mRNA.	K14503//brassinosteroid resistant 1/2+ko04075//Plant hormone signal transduction;K14503//brassinosteroid resistant 1/2+ko04075//Plant hormone signal transduction	PSS17215.1|4.14e-178|Protein BRASSINAZOLE-RESISTANT like [Actinidia chinensis var. chinensis]	GO:0034654//nucleobase-containing compound biosynthetic process;GO:0006351//transcription, DNA-templated;GO:0006725//cellular aromatic compound metabolic process;GO:0071367//cellular response to brassinosteroid stimulus;GO:0044271//cellular nitrogen compound biosynthetic process;GO:0048545//response to steroid hormone;GO:0090304//nucleic acid metabolic process;GO:0010033//response to organic subs…	sp|Q8S307|BZR1_ARATH/3.69e-104/Protein BRASSINAZOLE-RESISTANT 1 OS=Arabidopsis thaliana OX=3702 GN=BZR1 PE=1 SV=1
AVa11g00233	5.85	4.03	1.67	9.26	4.09	2.54	19.48	22.24	8.17	18.43	0	3.71	NA	NA	NA	PSS17314.1|2.03e-40|Urease accessory protein like [Actinidia chinensis var. chinensis]	NA	NA
AVa11g00239	1.34	1.46	0	0.35	0.47	1.41	5.74	4.75	6	0.26	0.43	0.7	NA	NA	K24917//amino acid permease	PSS17319.1|0.0|Amino acid permease [Actinidia chinensis var. chinensis]	GO:0006810//transport;GO:0006865//amino acid transport;GO:0051234//establishment of localization;GO:0051179//localization;GO:0071705//nitrogen compound transport;GO:0071702//organic substance transport;GO:0015849//organic acid transport;GO:0110165//cellular anatomical entity;GO:0016021//integral component of membrane;GO:0031224//intrinsic component of membrane;GO:0016020//membrane;	sp|P92934|AAP6_ARATH/4.29e-278/Amino acid permease 6 OS=Arabidopsis thaliana OX=3702 GN=AAP6 PE=1 SV=1
AVa11g00309	45.18	64.17	148.91	52.99	28.62	228.29	33.11	24.86	26.91	89.65	122.91	72.13	NA	NA	K00434//L-ascorbate peroxidase [EC:1.11.1.11]+ko01100//Metabolic pathways+ko00053//Ascorbate and aldarate metabolism+ko00480//Glutathione metabolism;K00434//L-ascorbate peroxidase [EC:1.11.1.11]+ko01100//Metabolic pathways+ko00053//Ascorbate and aldarate metabolism+ko00480//Glutathione metabolism;K23280//rhamnogalacturonan I rhamnosyltransferase [EC:2.4.1.351];K00434//L-ascorbate peroxidase [EC:1…	KAF4352903.1|0.0|hypothetical protein G4B88_026365 [Cannabis sativa]	GO:0009987//cellular process;GO:1901700//response to oxygen-containing compound;GO:0042221//response to chemical;GO:0051716//cellular response to stimulus;GO:0071704//organic substance metabolic process;GO:0000302//response to reactive oxygen species;GO:0034599//cellular response to oxidative stress;GO:0072593//reactive oxygen species metabolic process;GO:0009056//catabolic process;GO:0005975//ca…	sp|B7ZWR7|OFUT7_ARATH/1.58e-198/O-fucosyltransferase 7 OS=Arabidopsis thaliana OX=3702 GN=OFUT7 PE=2 SV=1
AVa11g00313	25.07	39.74	3.15	9.39	30.89	5.71	45.2	45.8	31.67	10.69	13.16	26.23	NA	NA	K14498//serine/threonine-protein kinase SRK2 [EC:2.7.11.1]+ko04016//MAPK signaling pathway - plant+ko04075//Plant hormone signal transduction;K14498//serine/threonine-protein kinase SRK2 [EC:2.7.11.1]+ko04016//MAPK signaling pathway - plant+ko04075//Plant hormone signal transduction	PSS17388.1|2.23e-224|Serine/threonine-protein kinase [Actinidia chinensis var. chinensis]	GO:1901265//nucleoside phosphate binding;GO:0016773//phosphotransferase activity, alcohol group as acceptor;GO:0043168//anion binding;GO:0004674//protein serine/threonine kinase activity;GO:0032553//ribonucleotide binding;GO:0030554//adenyl nucleotide binding;GO:0043167//ion binding;GO:0000166//nucleotide binding;GO:0005488//binding;GO:0140096//catalytic activity, acting on a protein;GO:0097159//…	sp|A2YNT8|SAPK2_ORYSI/1.19e-168/Serine/threonine-protein kinase SAPK2 OS=Oryza sativa subsp. indica OX=39946 GN=SAPK2 PE=2 SV=2
AVa11g00329	446.55	386.79	336.38	312.92	399.95	540.39	98.06	146.44	137.66	327.97	376.39	296.5	NA	NA	K17098//annexin D	PSS17399.1|3.94e-214|Annexin like [Actinidia chinensis var. chinensis]	GO:0005544//calcium-dependent phospholipid binding;GO:0046872//metal ion binding;GO:0005543//phospholipid binding;GO:0008289//lipid binding;GO:0043167//ion binding;GO:0005509//calcium ion binding;GO:0005488//binding;GO:0043169//cation binding;	sp|Q9XEE2|ANXD2_ARATH/3.45e-152/Annexin D2 OS=Arabidopsis thaliana OX=3702 GN=ANN2 PE=1 SV=1
AVa11g00379	1.63	2.44	0.1	2.34	1.91	1.13	5.52	13.46	8.24	1.36	1.4	2.64	AP2-EREBP	Malus x domestica AP2 domain class transcription factor (AP2D43) mRNA, complete cds	K12900//serine/arginine-rich splicing factor 10+ko03040//Spliceosome;K09286//EREBP-like factor	PSS17449.1|2.13e-192|Ethylene-responsive transcription factor [Actinidia chinensis var. chinensis]	GO:0050789//regulation of biological process;GO:0065007//biological regulation;GO:0009725//response to hormone;GO:0007154//cell communication;GO:0009719//response to endogenous stimulus;GO:0032870//cellular response to hormone stimulus;GO:0023052//signaling;GO:0010033//response to organic substance;GO:0070887//cellular response to chemical stimulus;GO:0009755//hormone-mediated signaling pathway;G…	sp|Q70II3|EF110_ARATH/1.04e-45/Ethylene-responsive transcription factor ERF110 OS=Arabidopsis thaliana OX=3702 GN=ERF110 PE=2 SV=2
AVa11g00424	1.26	0.87	0.54	0.33	0.61	0.3	6.71	2.86	0.46	0.38	0.29	0	NA	NA	NA	PSS17494.1|1.24e-209|NAD(P)H-quinone oxidoreductase subunit 3 like [Actinidia chinensis var. chinensis]	GO:0016020//membrane;GO:0110165//cellular anatomical entity;GO:0031224//intrinsic component of membrane;GO:0016021//integral component of membrane;GO:0005488//binding;GO:0097367//carbohydrate derivative binding;GO:0036094//small molecule binding;GO:0030554//adenyl nucleotide binding;GO:0017076//purine nucleotide binding;GO:0032553//ribonucleotide binding;GO:0097159//organic cyclic compound bindin…	NA
AVa11g00551	95.9	84.14	209.78	67.77	61.49	100.4	53.47	49.97	50.21	111.55	120.5	85.52	NA	NA	NA	PSS17555.1|2.35e-175|hypothetical protein CEY00_Acc12343 [Actinidia chinensis var. chinensis]	GO:0110165//cellular anatomical entity;GO:0016021//integral component of membrane;GO:0016020//membrane;GO:0031224//intrinsic component of membrane;	NA
AVa11g00577	0	0	0	0	0	0	6.36	10.45	0.62	0.32	0	0	WRKY	NA	K13424//WRKY transcription factor 33+ko04016//MAPK signaling pathway - plant+ko04626//Plant-pathogen interaction;K18834//WRKY transcription factor 1+ko04626//Plant-pathogen interaction	PSS17577.1|1.79e-100|WRKY transcription factor [Actinidia chinensis var. chinensis]	GO:0043231//intracellular membrane-bounded organelle;GO:0110165//cellular anatomical entity;GO:0043227//membrane-bounded organelle;GO:0043229//intracellular organelle;GO:0005634//nucleus;GO:0005622//intracellular anatomical structure;GO:0043226//organelle;GO:0003677//DNA binding;GO:1901363//heterocyclic compound binding;GO:0003700//DNA-binding transcription factor activity;GO:0140110//transcripti…	sp|Q8VWQ5|WRK50_ARATH/6.69e-43/Probable WRKY transcription factor 50 OS=Arabidopsis thaliana OX=3702 GN=WRKY50 PE=2 SV=1
AVa11g00593	0.09	0.17	0	0.26	0.09	0	1.07	0.99	0.23	0.24	0.11	0	NA	NA	K20892//beta-arabinofuranosyltransferase [EC:2.4.2.-]	PSS17591.1|2.24e-256|Nucleotide-diphospho-sugar transferase protein [Actinidia chinensis var. chinensis]	GO:0071554//cell wall organization or biogenesis;GO:0071840//cellular component organization or biogenesis;GO:0009987//cellular process;GO:0016043//cellular component organization;GO:0071555//cell wall organization;GO:0045229//external encapsulating structure organization;GO:0016020//membrane;GO:0000139//Golgi membrane;GO:0031090//organelle membrane;GO:0016021//integral component of membrane;GO:0…	sp|P0C042|Y4597_ARATH/3.64e-103/Uncharacterized protein At4g15970 OS=Arabidopsis thaliana OX=3702 GN=At4g15970 PE=2 SV=1
AVa11g00611	14.34	14.57	34.82	13.68	10.12	17.55	1.87	1.72	2.78	13.77	12.24	9.08	NA	NA	NA	PSS17609.1|3.88e-167|Plastid-lipid-associated protein [Actinidia chinensis var. chinensis]	NA	sp|Q941D3|PAP8_ARATH/2.94e-88/Probable plastid-lipid-associated protein 8, chloroplastic OS=Arabidopsis thaliana OX=3702 GN=PAP8 PE=1 SV=1
AVa11g00631	0.46	0.6	0	0	0	0	1.65	2.47	0.53	0	0	0	WRKY	NA	K18834//WRKY transcription factor 1+ko04626//Plant-pathogen interaction;K13424//WRKY transcription factor 33+ko04016//MAPK signaling pathway - plant+ko04626//Plant-pathogen interaction	PSS17728.1|3.80e-165|WRKY transcription factor [Actinidia chinensis var. chinensis]	GO:0005622//intracellular anatomical structure;GO:0043227//membrane-bounded organelle;GO:0110165//cellular anatomical entity;GO:0043229//intracellular organelle;GO:0043226//organelle;GO:0005634//nucleus;GO:0043231//intracellular membrane-bounded organelle;GO:0043565//sequence-specific DNA binding;GO:0003676//nucleic acid binding;GO:0005488//binding;GO:0003677//DNA binding;GO:0097159//organic cycl…	sp|Q9SAH7|WRK40_ARATH/1.78e-33/Probable WRKY transcription factor 40 OS=Arabidopsis thaliana OX=3702 GN=WRKY40 PE=1 SV=1
AVa11g00654	3.37	11.59	2.07	5.23	4.2	1.92	18.01	14.31	10.42	2.9	2.65	4.58	HB	NA	K19589//release factor glutamine methyltransferase [EC:2.1.1.297];K19589//release factor glutamine methyltransferase [EC:2.1.1.297]	PSS17746.1|1.20e-250|Homeobox protein knotted-1-like, partial [Actinidia chinensis var. chinensis]	GO:0019219//regulation of nucleobase-containing compound metabolic process;GO:1903506//regulation of nucleic acid-templated transcription;GO:0019222//regulation of metabolic process;GO:0031326//regulation of cellular biosynthetic process;GO:0006355//regulation of transcription, DNA-templated;GO:0051252//regulation of RNA metabolic process;GO:0080090//regulation of primary metabolic process;GO:005…	sp|O04136|KNAP3_MALDO/8.18e-176/Homeobox protein knotted-1-like 3 OS=Malus domestica OX=3750 PE=2 SV=1
AVa11g00665	4.55	3.19	1.97	6.06	3.14	4.74	9.68	7.95	7.65	2.14	2.96	2.81	NA	NA	K15378//solute carrier family 45, member 1/2/4	PSS17760.1|0.0|Sucrose transport protein [Actinidia chinensis var. chinensis]	GO:0006811//ion transport;GO:0044262//cellular carbohydrate metabolic process;GO:0051179//localization;GO:0008152//metabolic process;GO:0071704//organic substance metabolic process;GO:0005975//carbohydrate metabolic process;GO:0044238//primary metabolic process;GO:0051234//establishment of localization;GO:0005985//sucrose metabolic process;GO:0006820//anion transport;GO:0006817//phosphate ion tra…	sp|Q03411|SUT_SPIOL/4.76e-198/Sucrose transport protein OS=Spinacia oleracea OX=3562 PE=2 SV=1
AVa11g00730	1.43	2.43	1.39	1.45	2.41	2.29	0.23	0.63	0.48	0.63	1.73	0.97	NA	NA	NA	PSS17799.1|7.26e-277|hypothetical protein CEY00_Acc12490 [Actinidia chinensis var. chinensis]	NA	sp|Q9LYE4|FLZ10_ARATH/5.82e-50/FCS-Like Zinc finger 10 OS=Arabidopsis thaliana OX=3702 GN=FLZ10 PE=1 SV=1
AVa11g00756	134.8	190.45	537.25	151.09	139.09	264.1	20.13	38.59	25.66	197.52	106.69	129.24	AP2-EREBP	Malus x domestica AP2 domain class transcription factor (AP2D43) mRNA, complete cds	K09286//EREBP-like factor;K09286//EREBP-like factor	PSS17819.1|3.37e-147|Dehydration-responsive element-binding protein [Actinidia chinensis var. chinensis]	GO:0043229//intracellular organelle;GO:0005634//nucleus;GO:0043231//intracellular membrane-bounded organelle;GO:0043226//organelle;GO:0110165//cellular anatomical entity;GO:0043227//membrane-bounded organelle;GO:0005622//intracellular anatomical structure;GO:0003700//DNA-binding transcription factor activity;GO:0097159//organic cyclic compound binding;GO:0003677//DNA binding;GO:0140110//transcrip…	sp|Q9LYD3|DREB3_ARATH/2.41e-61/Dehydration-responsive element-binding protein 3 OS=Arabidopsis thaliana OX=3702 GN=DREB3 PE=2 SV=1
AVa11g00786	0	0	0	0	0	0	2.07	2.02	0.56	0	0	0	NA	NA	K10859//DNA oxidative demethylase [EC:1.14.11.33]	PSS17852.1|1.95e-102|Cucumber peeling cupredoxin like [Actinidia chinensis var. chinensis]	GO:0003824//catalytic activity;GO:0009055//electron transfer activity;GO:0016491//oxidoreductase activity;	sp|P29602|CPC_CUCSA/5.73e-27/Cucumber peeling cupredoxin OS=Cucumis sativus OX=3659 PE=1 SV=3
AVa11g00837	0.09	1.13	12.81	0.26	0.38	7.45	0.41	0.08	3.08	3.54	5.41	2.42	NA	NA	K04124//gibberellin 3beta-dioxygenase [EC:1.14.11.15]+ko00904//Diterpenoid biosynthesis+ko01100//Metabolic pathways+ko01110//Biosynthesis of secondary metabolites	PSS17895.1|7.78e-273|Gibberellin 3-beta-dioxygenase [Actinidia chinensis var. chinensis]	GO:0005488//binding;GO:0051213//dioxygenase activity;GO:0003824//catalytic activity;GO:0043167//ion binding;GO:0046872//metal ion binding;GO:0043169//cation binding;GO:0016491//oxidoreductase activity;	sp|O24648|G3OX_PEA/6.37e-186/Gibberellin 3-beta-dioxygenase 1 OS=Pisum sativum OX=3888 GN=LE PE=1 SV=1
AVa11g00868	9.12	7.08	8.73	4.2	4.62	8.99	1.1	1.96	4	14.19	11.44	6.14	NA	NA	NA	PSS17925.1|2.43e-205|NDR1/HIN1-Like protein [Actinidia chinensis var. chinensis]	GO:0110165//cellular anatomical entity;GO:0016020//membrane;GO:0031224//intrinsic component of membrane;GO:0016021//integral component of membrane;GO:0140098//catalytic activity, acting on RNA;GO:0016740//transferase activity;GO:0016772//transferase activity, transferring phosphorus-containing groups;GO:0016779//nucleotidyltransferase activity;GO:0003899//DNA-directed 5'-3' RNA polymerase activit…	NA
AVa11g00879	11.19	21.7	16.85	17.67	11.32	37.25	0.81	0.54	2.63	27.78	67.2	29.56	NA	NA	K18660//malonyl-CoA/methylmalonyl-CoA synthetase [EC:6.2.1.-]+ko00280//Valine, leucine and isoleucine degradation+ko01100//Metabolic pathways+ko00061//Fatty acid biosynthesis+ko01212//Fatty acid metabolism;K18660//malonyl-CoA/methylmalonyl-CoA synthetase [EC:6.2.1.-]+ko00280//Valine, leucine and isoleucine degradation+ko01100//Metabolic pathways+ko00061//Fatty acid biosynthesis+ko01212//Fatty aci…	PSS17934.1|0.0|Malonate--CoA ligase [Actinidia chinensis var. chinensis]	GO:0044237//cellular metabolic process;GO:0006725//cellular aromatic compound metabolic process;GO:0009698//phenylpropanoid metabolic process;GO:0019748//secondary metabolic process;GO:0071704//organic substance metabolic process;GO:0008152//metabolic process;GO:1901360//organic cyclic compound metabolic process;GO:0009987//cellular process;GO:0003824//catalytic activity;GO:0016878//acid-thiol li…	sp|Q8H151|AAE13_ARATH/1.76e-251/Malonate--CoA ligase OS=Arabidopsis thaliana OX=3702 GN=AAE13 PE=1 SV=2
AVa11g00923	5.47	10.35	0	6.26	11.1	0	39.92	38.63	5.09	0	0	4.91	NA	NA	NA	CDP12314.1|4.01e-09|unnamed protein product [Coffea canephora]	NA	NA
AVa11g00924	0.1	0.79	0.71	0.89	0.86	1.7	2.41	5.33	2.04	0.22	0.89	0.65	NA	Leucine-rich repeat transmembrane protein kinase protein (best arabidopsis hit)	K16224//senescence-induced receptor-like serine/threonine-protein kinase+ko04016//MAPK signaling pathway - plant+ko04626//Plant-pathogen interaction;K16224//senescence-induced receptor-like serine/threonine-protein kinase+ko04016//MAPK signaling pathway - plant+ko04626//Plant-pathogen interaction;K16224//senescence-induced receptor-like serine/threonine-protein kinase+ko04016//MAPK signaling path…	PSS07381.1|1.92e-165|Leucine-rich repeat receptor-like serine/threonine-protein kinase [Actinidia chinensis var. chinensis]	GO:0031224//intrinsic component of membrane;GO:0016020//membrane;GO:0016021//integral component of membrane;GO:0110165//cellular anatomical entity;GO:0043167//ion binding;GO:0043168//anion binding;GO:0097367//carbohydrate derivative binding;GO:0000166//nucleotide binding;GO:0030554//adenyl nucleotide binding;GO:0140096//catalytic activity, acting on a protein;GO:1901265//nucleoside phosphate bind…	sp|C0LGD6|Y1570_ARATH/1.56e-80/Probable LRR receptor-like serine/threonine-protein kinase At1g05700 OS=Arabidopsis thaliana OX=3702 GN=At1g05700 PE=1 SV=1
AVa11g00955	0.15	0	0	0	0	0	0.5	0.75	0.84	0	0	0	NA	NA	K13248//pyridoxal phosphate phosphatase PHOSPHO2 [EC:3.1.3.74]+ko00750//Vitamin B6 metabolism+ko01240//Biosynthesis of cofactors+ko01100//Metabolic pathways	PSS18051.1|9.69e-202|Inorganic pyrophosphatase [Actinidia chinensis var. chinensis]	GO:0046872//metal ion binding;GO:0003824//catalytic activity;GO:0043169//cation binding;GO:0016788//hydrolase activity, acting on ester bonds;GO:0042578//phosphoric ester hydrolase activity;GO:0016787//hydrolase activity;GO:0043167//ion binding;GO:0005488//binding;GO:0016791//phosphatase activity;	sp|Q9FZ62|PPSP2_ARATH/1.68e-127/Inorganic pyrophosphatase 2 OS=Arabidopsis thaliana OX=3702 GN=At1g17710 PE=2 SV=1
AVa11g01060	0.45	4.26	0.35	2.03	1.96	1.09	6.51	6.56	6.83	1.93	2.15	1.7	NA	NA	K01051//pectinesterase [EC:3.1.1.11]+ko00040//Pentose and glucuronate interconversions+ko01100//Metabolic pathways	PSS18148.1|0.0|Pectinesterase [Actinidia chinensis var. chinensis]	GO:1901575//organic substance catabolic process;GO:0009056//catabolic process;GO:0071704//organic substance metabolic process;GO:0009057//macromolecule catabolic process;GO:0043170//macromolecule metabolic process;GO:0010393//galacturonan metabolic process;GO:0000272//polysaccharide catabolic process;GO:0045229//external encapsulating structure organization;GO:0071554//cell wall organization or b…	sp|Q43111|PME3_PHAVU/5.58e-231/Pectinesterase 3 OS=Phaseolus vulgaris OX=3885 GN=MPE3 PE=2 SV=1
AVa12g00014	0.78	0.73	0.2	0.92	0.23	0.09	3.16	2.05	1.96	0.41	0.6	0.5	NA	NA	K22683//aspartyl protease family protein [EC:3.4.23.-]	PSS16402.1|1.58e-276|Aspartyl protease family protein [Actinidia chinensis var. chinensis]	GO:0070001//aspartic-type peptidase activity;GO:0004175//endopeptidase activity;GO:0008233//peptidase activity;GO:0140096//catalytic activity, acting on a protein;GO:0004190//aspartic-type endopeptidase activity;GO:0003824//catalytic activity;GO:0016787//hydrolase activity;	sp|Q9LNJ3|APF2_ARATH/1.13e-83/Aspartyl protease family protein 2 OS=Arabidopsis thaliana OX=3702 GN=APF2 PE=2 SV=1
AVa12g00019	0	0.32	0	0.58	0	0.32	0.34	0.78	0.9	0	0.23	0.11	NA	NA	K08235//xyloglucan:xyloglucosyl transferase [EC:2.4.1.207]	ACD03217.1|2.05e-214|xyloglucan endotransglucosylase/hydrolase 7 [Actinidia deliciosa]	GO:0008152//metabolic process;GO:0044260//cellular macromolecule metabolic process;GO:0071554//cell wall organization or biogenesis;GO:0009987//cellular process;GO:0010383//cell wall polysaccharide metabolic process;GO:0045229//external encapsulating structure organization;GO:0043170//macromolecule metabolic process;GO:0010410//hemicellulose metabolic process;GO:0006073//cellular glucan metabolic…	sp|Q38911|XTH15_ARATH/6.95e-142/Xyloglucan endotransglucosylase/hydrolase protein 15 OS=Arabidopsis thaliana OX=3702 GN=XTH15 PE=1 SV=1
AVa12g00045	0.45	2.16	0.22	0.77	1.19	0.69	0.11	0.23	0.37	0.28	0.38	1.04	NA	NA	K03327//multidrug resistance protein, MATE family;K04733//interleukin-1 receptor-associated kinase 4 [EC:2.7.11.1];K01180//endo-1,3(4)-beta-glucanase [EC:3.2.1.6];K13416//brassinosteroid insensitive 1-associated receptor kinase 1 [EC:2.7.10.1 2.7.11.1]+ko04016//MAPK signaling pathway - plant+ko04626//Plant-pathogen interaction+ko04075//Plant hormone signal transduction;K03327//multidrug resistanc…	PSS05613.1|0.0|G-type lectin S-receptor-like serine/threonine-protein kinase [Actinidia chinensis var. chinensis]	GO:0016021//integral component of membrane;GO:0031224//intrinsic component of membrane;GO:0016020//membrane;GO:0110165//cellular anatomical entity;GO:0017076//purine nucleotide binding;GO:0005524//ATP binding;GO:1901363//heterocyclic compound binding;GO:0043167//ion binding;GO:1901265//nucleoside phosphate binding;GO:0032555//purine ribonucleotide binding;GO:0036094//small molecule binding;GO:004…	sp|Q8RWZ5|SD25_ARATH/4.73e-119/G-type lectin S-receptor-like serine/threonine-protein kinase SD2-5 OS=Arabidopsis thaliana OX=3702 GN=SD25 PE=1 SV=1
AVa12g00068	0	0.19	0	0	0	0	0.28	0.35	0.08	0	0.15	0.05	NA	Leucine-rich repeat protein kinase family protein (best arabidopsis hit)	K20181//vacuolar protein sorting-associated protein 18;K13428//LRR receptor-like serine/threonine-protein kinase EFR [EC:2.7.11.1]+ko04626//Plant-pathogen interaction	PSS16354.1|8.27e-314|Receptor kinase-like protein Xa21, processed [Actinidia chinensis var. chinensis]	GO:0110165//cellular anatomical entity;GO:0016021//integral component of membrane;GO:0016020//membrane;GO:0031224//intrinsic component of membrane;GO:0071944//cell periphery;GO:0005886//plasma membrane;GO:0097159//organic cyclic compound binding;GO:1901265//nucleoside phosphate binding;GO:0000166//nucleotide binding;GO:0043167//ion binding;GO:1901363//heterocyclic compound binding;GO:0005524//ATP…	sp|C0LGP4|Y3475_ARATH/4.00e-106/Probable LRR receptor-like serine/threonine-protein kinase At3g47570 OS=Arabidopsis thaliana OX=3702 GN=At3g47570 PE=2 SV=1
AVa12g00132	3.28	4.35	9.4	3.13	2.27	5.03	1.15	1.68	0.85	3.83	10.78	2.75	NA	NA	K09510//DnaJ homolog subfamily B member 4	PSS16435.1|2.05e-226|DnaJ subfamily B member like [Actinidia chinensis var. chinensis]	GO:0051085//chaperone cofactor-dependent protein refolding;GO:0061077//chaperone-mediated protein folding;GO:0006458//'de novo' protein folding;GO:0006457//protein folding;GO:0009987//cellular process;GO:0051084//'de novo' posttranslational protein folding;GO:0005829//cytosol;GO:0005622//intracellular anatomical structure;GO:0005737//cytoplasm;GO:0110165//cellular anatomical entity;GO:0005488//bi…	sp|Q04960|DNJH_CUCSA/6.61e-46/DnaJ protein homolog OS=Cucumis sativus OX=3659 GN=DNAJ1 PE=2 SV=1
AVa12g00260	1.74	3.43	2.05	3.28	3.95	1.36	2.58	4.64	2.55	1.01	1.52	2.13	NA	NA	K08770//ubiquitin C+ko04120//Ubiquitin mediated proteolysis;K08770//ubiquitin C+ko04120//Ubiquitin mediated proteolysis	NP_001190681.1|4.12e-84|ubiquitin 11 [Arabidopsis thaliana]	GO:0044267//cellular protein metabolic process;GO:0044237//cellular metabolic process;GO:0043412//macromolecule modification;GO:0006464//cellular protein modification process;GO:0009057//macromolecule catabolic process;GO:0030163//protein catabolic process;GO:0044248//cellular catabolic process;GO:1901564//organonitrogen compound metabolic process;GO:0070647//protein modification by small protein…	sp|P0CH33|UBQ11_ARATH/1.72e-85/Polyubiquitin 11 OS=Arabidopsis thaliana OX=3702 GN=UBQ11 PE=2 SV=1
AVa12g00282	4.53	7.88	5.29	3.51	10.53	4.86	24.04	14.28	16.3	9.66	8.3	8.19	NA	NA	K11251//histone H2A	PSS16238.1|1.24e-83|Histone H2A.3 like [Actinidia chinensis var. chinensis]	GO:0005634//nucleus;GO:0000786//nucleosome;GO:0032991//protein-containing complex;GO:0005737//cytoplasm;GO:0043231//intracellular membrane-bounded organelle;GO:0005829//cytosol;GO:0043228//non-membrane-bounded organelle;GO:0005622//intracellular anatomical structure;GO:0110165//cellular anatomical entity;GO:0043227//membrane-bounded organelle;GO:0044815//DNA packaging complex;GO:0043232//intracel…	sp|O81826|H2A3_ARATH/8.86e-83/Probable histone H2A.3 OS=Arabidopsis thaliana OX=3702 GN=At4g27230 PE=1 SV=1
AVa12g00324	1.45	0.98	1.51	0.84	1.26	3.55	0.39	0.43	0.75	0.9	2.21	0.69	NA	NA	K05658//ATP-binding cassette, subfamily B (MDR/TAP), member 1 [EC:7.6.2.2]+ko02010//ABC transporters;K05658//ATP-binding cassette, subfamily B (MDR/TAP), member 1 [EC:7.6.2.2]+ko02010//ABC transporters	PSS16202.1|0.0|Dentin sialoprotein [Actinidia chinensis var. chinensis]	NA	sp|O80386|CIP7_ARATH/8.21e-169/COP1-interacting protein 7 OS=Arabidopsis thaliana OX=3702 GN=CIP7 PE=1 SV=1
AVa12g00332	0.61	0.69	0.31	0.46	0.76	0.6	2.71	2.47	4.56	0.27	0.59	0.15	NA	Seven transmembrane MLO family protein (best arabidopsis hit)	K08472//mlo protein;K08472//mlo protein;K08472//mlo protein	PSS09806.1|0.0|MLO-like protein [Actinidia chinensis var. chinensis]	GO:0050896//response to stimulus;GO:0009607//response to biotic stimulus;GO:0006952//defense response;GO:0006950//response to stress;GO:0110165//cellular anatomical entity;GO:0016021//integral component of membrane;GO:0016020//membrane;GO:0031224//intrinsic component of membrane;GO:0005488//binding;GO:0005516//calmodulin binding;GO:0005515//protein binding;	sp|Q9FI00|MLO11_ARATH/3.54e-216/MLO-like protein 11 OS=Arabidopsis thaliana OX=3702 GN=MLO11 PE=2 SV=1
AVa12g00341	38.2	36.36	175.36	43.62	30.9	101.03	28.09	39.17	28.91	75.73	98.12	80.16	NA	NA	NA	PSS16180.1|2.51e-100|E1B protein, small T-antigen like [Actinidia chinensis var. chinensis]	GO:0031970//organelle envelope lumen;GO:0005758//mitochondrial intermembrane space;GO:0005622//intracellular anatomical structure;GO:0005737//cytoplasm;GO:0043227//membrane-bounded organelle;GO:0031974//membrane-enclosed lumen;GO:0070013//intracellular organelle lumen;GO:0016020//membrane;GO:0031975//envelope;GO:0043226//organelle;GO:0016021//integral component of membrane;GO:0043233//organelle l…	NA
AVa12g00349	0.37	0.65	0.27	1.06	0.82	0.63	1.49	1.61	1.94	0.66	0.96	0.54	NA	phytosylfokine-alpha receptor 2 (best arabidopsis hit)	K13415//protein brassinosteroid insensitive 1 [EC:2.7.10.1 2.7.11.1]+ko04075//Plant hormone signal transduction	PSS16172.1|0.0|Phytosulfokine receptor 2 like [Actinidia chinensis var. chinensis]	GO:0110165//cellular anatomical entity;GO:0016020//membrane;GO:0005886//plasma membrane;GO:0031224//intrinsic component of membrane;GO:0016021//integral component of membrane;GO:0071944//cell periphery;GO:0032553//ribonucleotide binding;GO:0016773//phosphotransferase activity, alcohol group as acceptor;GO:0016301//kinase activity;GO:0097367//carbohydrate derivative binding;GO:0017076//purine nucl…	sp|Q9FN37|PSKR2_ARATH/4.74e-203/Phytosulfokine receptor 2 OS=Arabidopsis thaliana OX=3702 GN=PSKR2 PE=1 SV=1
AVa12g00364	0.7	0.86	0.78	0.86	0.69	0.96	3.22	3.42	3.75	1.06	1.15	1.43	NA	NA	K05387//glutamate receptor, ionotropic, plant;K05387//glutamate receptor, ionotropic, plant	PSS16156.1|0.0|Glutamate receptor 3.4 like [Actinidia chinensis var. chinensis]	GO:0016021//integral component of membrane;GO:0031224//intrinsic component of membrane;GO:0016020//membrane;GO:0110165//cellular anatomical entity;GO:0022803//passive transmembrane transporter activity;GO:0015276//ligand-gated ion channel activity;GO:0015075//ion transmembrane transporter activity;GO:0022857//transmembrane transporter activity;GO:0005216//ion channel activity;GO:0015267//channel …	sp|Q8GXJ4|GLR34_ARATH/0.0/Glutamate receptor 3.4 OS=Arabidopsis thaliana OX=3702 GN=GLR3.4 PE=1 SV=2
AVa12g00377	0.79	1.2	0	0.12	1.1	0.25	0.06	0.3	0.44	0.89	0.4	1.12	NA	NA	K19791//iron transport multicopper oxidase	PSS16145.1|0.0|L-ascorbate oxidase [Actinidia chinensis var. chinensis]	GO:0008447//L-ascorbate oxidase activity;GO:0016682//oxidoreductase activity, acting on diphenols and related substances as donors, oxygen as acceptor;GO:0043169//cation binding;GO:0043167//ion binding;GO:0046914//transition metal ion binding;GO:0016679//oxidoreductase activity, acting on diphenols and related substances as donors;GO:0003824//catalytic activity;GO:0016491//oxidoreductase activity…	sp|Q00624|ASOL_BRANA/6.29e-182/L-ascorbate oxidase homolog OS=Brassica napus OX=3708 GN=Bp10 PE=2 SV=1
AVa12g00465	1.17	1.4	2.07	1.56	0.92	2.53	7.78	4.21	3.66	2.28	3.08	1.85	NA	PREDICTED: Vitis vinifera hypothetical protein LOC100252764 (LOC100252764), mRNA	K13457//disease resistance protein RPM1+ko04626//Plant-pathogen interaction;K08869//aarF domain-containing kinase;K13457//disease resistance protein RPM1+ko04626//Plant-pathogen interaction;K08869//aarF domain-containing kinase;K13457//disease resistance protein RPM1+ko04626//Plant-pathogen interaction;K08869//aarF domain-containing kinase	PSS16077.1|0.0|UbiB domain protein [Actinidia chinensis var. chinensis]	GO:0031224//intrinsic component of membrane;GO:0016020//membrane;GO:0110165//cellular anatomical entity;GO:0016021//integral component of membrane;	sp|B9DGY1|AB1K7_ARATH/0.0/Protein ACTIVITY OF BC1 COMPLEX KINASE 7, chloroplastic OS=Arabidopsis thaliana OX=3702 GN=ABC1K7 PE=1 SV=1
AVa12g00469	4.29	5.11	12.37	5.41	6.52	7.48	3.95	2.94	3.16	7.44	10.01	6.27	NA	NA	K19199//protein-histidine N-methyltransferase [EC:2.1.1.85];K07399//cytochrome c biogenesis protein;K00592//[ribulose-bisphosphate carboxylase]/[fructose-bisphosphate aldolase]-lysine N-methyltransferase [EC:2.1.1.127 2.1.1.259];K19199//protein-histidine N-methyltransferase [EC:2.1.1.85];K07399//cytochrome c biogenesis protein;K00592//[ribulose-bisphosphate carboxylase]/[fructose-bisphosphate ald…	PSS16073.1|0.0|Ribulose-1,5 bisphosphate carboxylase/oxygenase large subunit N-methyltransferase [Actinidia chinensis var. chinensis]	GO:0009536//plastid;GO:0043227//membrane-bounded organelle;GO:0005737//cytoplasm;GO:0043231//intracellular membrane-bounded organelle;GO:0043229//intracellular organelle;GO:0005622//intracellular anatomical structure;GO:0043226//organelle;GO:0110165//cellular anatomical entity;GO:0009507//chloroplast;GO:0016740//transferase activity;GO:0008757//S-adenosylmethionine-dependent methyltransferase act…	sp|P94026|RBCMT_TOBAC/2.73e-27/Ribulose-1,5 bisphosphate carboxylase/oxygenase large subunit N-methyltransferase, chloroplastic OS=Nicotiana tabacum OX=4097 GN=RBCMT PE=2 SV=1
AVa12g00480	10.75	10.68	15.32	15.75	10.33	9.91	4.79	3.08	3.86	8.34	13.21	5.44	NA	NA	K15333//tRNA guanosine-2'-O-methyltransferase [EC:2.1.1.34];K13199//plasminogen activator inhibitor 1 RNA-binding protein;K03233//elongation factor 1-gamma;K13124//mitogen-activated protein kinase organizer 1;K11262//acetyl-CoA carboxylase / biotin carboxylase 1 [EC:6.4.1.2 6.3.4.14 2.1.3.15]+ko00254//Aflatoxin biosynthesis+ko00640//Propanoate metabolism+ko01100//Metabolic pathways+ko01110//Biosy…	PSS16061.1|0.0|Subtilisin-like protease [Actinidia chinensis var. chinensis]	GO:0008236//serine-type peptidase activity;GO:0017171//serine hydrolase activity;GO:0140096//catalytic activity, acting on a protein;GO:0016787//hydrolase activity;GO:0004252//serine-type endopeptidase activity;GO:0008233//peptidase activity;GO:0004175//endopeptidase activity;GO:0003824//catalytic activity;	sp|Q9ZSP5|AIR3_ARATH/0.0/Subtilisin-like protease SBT5.3 OS=Arabidopsis thaliana OX=3702 GN=AIR3 PE=2 SV=1
AVa12g00483	0.05	0	0	0.05	0	0.08	0.67	0.96	1.42	0	0.2	0.13	NA	NA	K19613//leucine-rich repeat protein SHOC2;K16290//xylem cysteine proteinase [EC:3.4.22.-];K16292//KDEL-tailed cysteine endopeptidase [EC:3.4.22.-]	PSS16085.1|7.30e-189|Receptor-like protein [Actinidia chinensis var. chinensis]	GO:0031224//intrinsic component of membrane;GO:0016020//membrane;GO:0016021//integral component of membrane;GO:0110165//cellular anatomical entity;GO:0005886//plasma membrane;GO:0071944//cell periphery;GO:0140096//catalytic activity, acting on a protein;GO:0003824//catalytic activity;GO:0016787//hydrolase activity;GO:0008234//cysteine-type peptidase activity;GO:0008233//peptidase activity;	sp|Q5MR23|9DC3_SOLPI/1.76e-18/Receptor-like protein 9DC3 OS=Solanum pimpinellifolium OX=4084 GN=9DC3 PE=3 SV=1
AVa12g00557	20.72	16.55	11.22	14.52	12.43	28.77	40.62	41.6	56.7	8.35	22.6	14.42	NA	NB-ARC domain-containing disease resistance protein (best arabidopsis hit)	K13413//mitogen-activated protein kinase kinase 4/5 [EC:2.7.12.2]+ko04016//MAPK signaling pathway - plant+ko04626//Plant-pathogen interaction+ko04075//Plant hormone signal transduction;K13413//mitogen-activated protein kinase kinase 4/5 [EC:2.7.12.2]+ko04016//MAPK signaling pathway - plant+ko04626//Plant-pathogen interaction+ko04075//Plant hormone signal transduction	PSS15989.1|1.49e-118|Protein LIGHT-DEPENDENT SHORT HYPOCOTYLS like [Actinidia chinensis var. chinensis]	GO:0005622//intracellular anatomical structure;GO:0043231//intracellular membrane-bounded organelle;GO:0043227//membrane-bounded organelle;GO:0043229//intracellular organelle;GO:0005634//nucleus;GO:0110165//cellular anatomical entity;GO:0043226//organelle;	sp|Q9S7R3|LSH10_ARATH/1.32e-87/Protein LIGHT-DEPENDENT SHORT HYPOCOTYLS 10 OS=Arabidopsis thaliana OX=3702 GN=LSH10 PE=1 SV=1
AVa12g00584	0	0	0	0	0	0	1.77	1.1	0	0.22	0	0	NA	NA	NA	PSR96404.1|1.01e-101|VQ motif-containing protein [Actinidia chinensis var. chinensis]	NA	sp|Q9LIE6|VQ22_ARATH/3.10e-15/VQ motif-containing protein 22 OS=Arabidopsis thaliana OX=3702 GN=VQ22 PE=2 SV=1
AVa12g00591	0	0	0	0	0	0	6.23	9.52	11.69	0	0	0.82	NA	NA	NA	XP_028063354.1|3.16e-91|APO protein 4, mitochondrial isoform X2 [Camellia sinensis]	NA	sp|Q9LSZ0|APO4_ARATH/1.35e-51/APO protein 4, mitochondrial OS=Arabidopsis thaliana OX=3702 GN=APO4 PE=2 SV=2
AVa12g00657	0.82	0.82	0.96	0.12	0.67	0	0.1	0.1	0.3	1.23	0.85	0.31	NA	NA	K08486//syntaxin 1B/2/3+ko04130//SNARE interactions in vesicular transport	PSR96655.1|7.78e-199|Syntaxin-related protein like [Actinidia chinensis var. chinensis]	GO:0046907//intracellular transport;GO:0070727//cellular macromolecule localization;GO:0008104//protein localization;GO:0015031//protein transport;GO:0016192//vesicle-mediated transport;GO:0051234//establishment of localization;GO:0071705//nitrogen compound transport;GO:0006810//transport;GO:0034613//cellular protein localization;GO:0051179//localization;GO:0045184//establishment of protein local…	sp|Q42374|SY111_ARATH/2.55e-139/Syntaxin-related protein KNOLLE OS=Arabidopsis thaliana OX=3702 GN=KN PE=1 SV=1
AVa12g00760	0.88	3.15	0.66	0.64	1.49	2.07	0.32	0.84	1.19	0.95	0.79	3.58	NA	NA	K03695//ATP-dependent Clp protease ATP-binding subunit ClpB	PSS15874.1|0.0|Protein SMAX1-LIKE like [Actinidia chinensis var. chinensis]	NA	sp|Q9SVD0|SMXL3_ARATH/4.26e-286/Protein SMAX1-LIKE 3 OS=Arabidopsis thaliana OX=3702 GN=SMXL3 PE=2 SV=1
AVa12g00779	0	0	0	0	0	0	2.23	2.01	1.25	0.21	0	0.28	NA	PREDICTED: Vitis vinifera hypothetical protein LOC100249092 (LOC100249092), mRNA	K10260//F-box and WD-40 domain protein 7+ko04120//Ubiquitin mediated proteolysis	PSS15860.1|4.90e-263|E3 ubiquitin-protein like [Actinidia chinensis var. chinensis]	GO:0140096//catalytic activity, acting on a protein;GO:0016740//transferase activity;GO:0004842//ubiquitin-protein transferase activity;GO:0003824//catalytic activity;GO:0019787//ubiquitin-like protein transferase activity;	sp|Q84TG3|PUB23_ARATH/1.44e-156/E3 ubiquitin-protein ligase PUB23 OS=Arabidopsis thaliana OX=3702 GN=PUB23 PE=1 SV=1
AVa12g00895	10.44	9.25	9.55	4.5	4.45	6.48	40.48	21.85	6.61	9.11	7.26	5.81	NA	NA	NA	PSS15754.1|5.49e-123|Calmodulin-binding protein [Actinidia chinensis var. chinensis]	NA	sp|O80683|CAB25_ARATH/4.90e-23/Calmodulin-binding protein 25 OS=Arabidopsis thaliana OX=3702 GN=CAMBP25 PE=1 SV=1
AVa12g01049	4.46	11.56	7.7	3.92	4.25	4.22	1.37	0.88	0.47	5.85	12.33	2.21	NA	NA	K01188//beta-glucosidase [EC:3.2.1.21]+ko00999//Biosynthesis of various plant secondary metabolites+ko01100//Metabolic pathways+ko00500//Starch and sucrose metabolism+ko01110//Biosynthesis of secondary metabolites+ko00460//Cyanoamino acid metabolism;K13420//LRR receptor-like serine/threonine-protein kinase FLS2 [EC:2.7.11.1]+ko04016//MAPK signaling pathway - plant+ko04626//Plant-pathogen interact…	CAA88846.1|1.88e-131|polygalacturonase inhibitor [Actinidia deliciosa]	NA	sp|Q05091|PGIP_PYRCO/1.36e-93/Polygalacturonase inhibitor OS=Pyrus communis OX=23211 GN=PGIP PE=1 SV=1
AVa12g01107	25.58	22.18	75.06	22.16	21.81	56.41	3.55	4.49	5.92	20.76	28.83	15.5	HSF	NA	K09419//heat shock transcription factor, other eukaryote;K09419//heat shock transcription factor, other eukaryote	PSS15599.1|7.76e-151|Heat stress transcription factor C-1 like [Actinidia chinensis var. chinensis]	GO:0005634//nucleus;GO:0110165//cellular anatomical entity;GO:0043229//intracellular organelle;GO:0005622//intracellular anatomical structure;GO:0043231//intracellular membrane-bounded organelle;GO:0043226//organelle;GO:0043227//membrane-bounded organelle;GO:1901363//heterocyclic compound binding;GO:0005488//binding;GO:0003676//nucleic acid binding;GO:0003700//DNA-binding transcription factor act…	sp|Q9LV52|HSFC1_ARATH/1.47e-72/Heat stress transcription factor C-1 OS=Arabidopsis thaliana OX=3702 GN=HSFC1 PE=1 SV=1
AVa12g01149	4.47	3.76	9.4	2.12	2.14	6.04	0.54	0	1.93	3.05	3.85	0.54	NA	NA	NA	PSS15568.1|2.54e-144|TRNA methyltransferase 10 B like [Actinidia chinensis var. chinensis]	GO:0008152//metabolic process;GO:0032259//methylation;GO:0008168//methyltransferase activity;GO:0003824//catalytic activity;GO:0016740//transferase activity;GO:0016741//transferase activity, transferring one-carbon groups;	NA
AVa12g01152	2.48	1.41	0.84	2.54	3.77	0.2	11.96	10.1	6.07	2.92	2.23	5.27	NA	NA	K17795//mitochondrial import inner membrane translocase subunit TIM17	PSS15565.1|5.53e-143|Mitochondrial import inner membrane translocase subunit TIM17-2 like [Actinidia chinensis var. chinensis]	NA	sp|Q9SP35|TI172_ARATH/3.17e-86/Mitochondrial import inner membrane translocase subunit TIM17-2 OS=Arabidopsis thaliana OX=3702 GN=TIM17-2 PE=1 SV=2
AVa12g01248	4.02	7.54	9.63	5.28	6.26	6.64	21.31	20.76	10.97	9.02	5.69	8.23	NA	Flavin-binding monooxygenase family protein (best arabidopsis hit)	K19041//E3 ubiquitin-protein ligase RNF38/44 [EC:2.3.2.27]	PSS02011.1|6.02e-96|RING-H2 finger protein [Actinidia chinensis var. chinensis]	GO:0070647//protein modification by small protein conjugation or removal;GO:0044237//cellular metabolic process;GO:0016567//protein ubiquitination;GO:0009987//cellular process;GO:0043170//macromolecule metabolic process;GO:0071704//organic substance metabolic process;GO:1901564//organonitrogen compound metabolic process;GO:0044267//cellular protein metabolic process;GO:0006807//nitrogen compound …	sp|Q9SRQ8|ATL51_ARATH/3.71e-19/RING-H2 finger protein ATL51 OS=Arabidopsis thaliana OX=3702 GN=ATL51 PE=2 SV=2
AVa12g01316	1.16	0.2	0	0.07	0.89	0.25	1.54	2.89	5.21	0.27	0.18	0.51	NA	NA	K01051//pectinesterase [EC:3.1.1.11]+ko00040//Pentose and glucuronate interconversions+ko01100//Metabolic pathways;K01051//pectinesterase [EC:3.1.1.11]+ko00040//Pentose and glucuronate interconversions+ko01100//Metabolic pathways	PSS02065.1|0.0|Pectinesterase [Actinidia chinensis var. chinensis]	GO:0043207//response to external biotic stimulus;GO:0044419//biological process involved in interspecies interaction between organisms;GO:0045490//pectin catabolic process;GO:0045488//pectin metabolic process;GO:0005976//polysaccharide metabolic process;GO:0009987//cellular process;GO:0005975//carbohydrate metabolic process;GO:0071554//cell wall organization or biogenesis;GO:0009056//catabolic pr…	sp|O48711|PME12_ARATH/9.34e-252/Probable pectinesterase/pectinesterase inhibitor 12 OS=Arabidopsis thaliana OX=3702 GN=PME12 PE=2 SV=1
AVa13g00053	0.36	0.94	0.52	0.63	0.68	0.64	2.35	2.35	2.69	1.12	1.48	1	NA	NA	K15889//prenylcysteine alpha-carboxyl methylesterase [EC:3.1.1.-]+ko00900//Terpenoid backbone biosynthesis+ko01100//Metabolic pathways+ko01110//Biosynthesis of secondary metabolites	PSS13405.1|1.78e-297|Isoprenylcysteine alpha-carbonyl methylesterase [Actinidia chinensis var. chinensis]	GO:0016020//membrane;GO:0016021//integral component of membrane;GO:0031224//intrinsic component of membrane;GO:0110165//cellular anatomical entity;GO:0016787//hydrolase activity;GO:0003824//catalytic activity;	sp|Q8VYP9|ICML1_ARATH/2.80e-196/Probable isoprenylcysteine alpha-carbonyl methylesterase ICMEL1 OS=Arabidopsis thaliana OX=3702 GN=ICMEL1 PE=2 SV=1
AVa13g00054	0	0	0	0	0	0	38.99	16.26	1.72	0.89	0	0.86	NA	NA	NA	NA	NA	NA
AVa13g00075	60	77.33	160.69	69.91	59	108.95	24.15	35.34	26.1	120.3	66.59	67.05	AP2-EREBP	Hordeum vulgare subsp. vulgare mRNA for predicted protein, complete cds, clone: NIASHv2087M16	K09287//RAV-like factor	PSS13419.1|1.98e-215|AP2/ERF and B3 domain-containing transcription repressor like [Actinidia chinensis var. chinensis]	GO:0043231//intracellular membrane-bounded organelle;GO:0043226//organelle;GO:0110165//cellular anatomical entity;GO:0043229//intracellular organelle;GO:0005634//nucleus;GO:0005622//intracellular anatomical structure;GO:0043227//membrane-bounded organelle;GO:0003676//nucleic acid binding;GO:1901363//heterocyclic compound binding;GO:0003700//DNA-binding transcription factor activity;GO:0003677//DN…	sp|P82280|RAV2_ARATH/6.59e-117/AP2/ERF and B3 domain-containing transcription repressor RAV2 OS=Arabidopsis thaliana OX=3702 GN=RAV2 PE=1 SV=1
AVa13g00200	2.59	2.86	4.84	2.73	2.68	5.63	0.39	1.35	0.81	1.76	2.04	0.93	NA	NA	K01322//prolyl oligopeptidase [EC:3.4.21.26];K05350//beta-glucosidase [EC:3.2.1.21]+ko00999//Biosynthesis of various plant secondary metabolites+ko01100//Metabolic pathways+ko00500//Starch and sucrose metabolism+ko01110//Biosynthesis of secondary metabolites+ko00460//Cyanoamino acid metabolism;K01322//prolyl oligopeptidase [EC:3.4.21.26];K05350//beta-glucosidase [EC:3.2.1.21]+ko00999//Biosynthesi…	PSS13507.1|1.31e-298|F-box/FBD/LRR-repeat protein [Actinidia chinensis var. chinensis]	NA	sp|Q9FZ70|FDL1_ARATH/8.17e-89/F-box/FBD/LRR-repeat protein At1g13570 OS=Arabidopsis thaliana OX=3702 GN=At1g13570 PE=2 SV=1
AVa13g00269	0.83	0.71	0.33	0.53	1.22	0.59	6.79	4.11	4.57	0.7	1.04	1.95	NA	NA	K00161//pyruvate dehydrogenase E1 component alpha subunit [EC:1.2.4.1]+ko00010//Glycolysis / Gluconeogenesis+ko00020//Citrate cycle (TCA cycle)+ko01100//Metabolic pathways+ko01110//Biosynthesis of secondary metabolites+ko00620//Pyruvate metabolism+ko01200//Carbon metabolism	PSS13562.1|5.98e-278|Pyruvate dehydrogenase E1 component subunit alpha like [Actinidia chinensis var. chinensis]	GO:1901564//organonitrogen compound metabolic process;GO:0019438//aromatic compound biosynthetic process;GO:0006753//nucleoside phosphate metabolic process;GO:0009150//purine ribonucleotide metabolic process;GO:0046031//ADP metabolic process;GO:0034654//nucleobase-containing compound biosynthetic process;GO:0006165//nucleoside diphosphate phosphorylation;GO:0005975//carbohydrate metabolic process…	sp|P52903|ODPA_SOLTU/5.60e-238/Pyruvate dehydrogenase E1 component subunit alpha, mitochondrial OS=Solanum tuberosum OX=4113 PE=1 SV=1
AVa13g00275	0.82	1	0.41	0	0.76	0.2	3.65	4.19	1.95	0.9	1.29	0.72	NA	NA	K10773//endonuclease III [EC:4.2.99.18]+ko03410//Base excision repair	PSR84863.1|1.04e-128|Zinc finger protein [Actinidia chinensis var. chinensis]	GO:0007165//signal transduction;GO:0023052//signaling;GO:0010090//trichome morphogenesis;GO:0010026//trichome differentiation;GO:0048364//root development;GO:0048469//cell maturation;GO:0009740//gibberellic acid mediated signaling pathway;GO:0090626//plant epidermis morphogenesis;GO:0071370//cellular response to gibberellin stimulus;GO:0048509//regulation of meristem development;GO:0048468//cell …	sp|Q39264|ZFP5_ARATH/3.27e-26/Zinc finger protein 5 OS=Arabidopsis thaliana OX=3702 GN=ZFP5 PE=1 SV=1
AVa13g00313	1.69	0.58	1.02	0.91	0.32	0.31	1.9	2.42	2.75	0.62	1.39	1.25	HB	NA	NA	PSS13603.1|1.81e-210|Homeobox protein knotted-1-like [Actinidia chinensis var. chinensis]	GO:0110165//cellular anatomical entity;GO:0043226//organelle;GO:0043229//intracellular organelle;GO:0043227//membrane-bounded organelle;GO:0005622//intracellular anatomical structure;GO:0005634//nucleus;GO:0043231//intracellular membrane-bounded organelle;GO:0003676//nucleic acid binding;GO:0000981//DNA-binding transcription factor activity, RNA polymerase II-specific;GO:0097159//organic cyclic c…	sp|Q84JS6|KNAT6_ARATH/3.01e-127/Homeobox protein knotted-1-like 6 OS=Arabidopsis thaliana OX=3702 GN=KNAT6 PE=1 SV=1
AVa13g00382	4.04	3.36	3.75	3.11	2.95	7.88	0.25	0.46	1.29	5.04	9.67	3.57	NA	NA	K10260//F-box and WD-40 domain protein 7+ko04120//Ubiquitin mediated proteolysis;K10260//F-box and WD-40 domain protein 7+ko04120//Ubiquitin mediated proteolysis	PSS13665.1|0.0|U-box domain-containing protein [Actinidia chinensis var. chinensis]	GO:0140096//catalytic activity, acting on a protein;GO:0004842//ubiquitin-protein transferase activity;GO:0016740//transferase activity;GO:0019787//ubiquitin-like protein transferase activity;GO:0003824//catalytic activity;	sp|O48700|PUB6_ARATH/7.43e-303/U-box domain-containing protein 6 OS=Arabidopsis thaliana OX=3702 GN=PUB6 PE=2 SV=2
AVa13g00393	0	0	0	0	0	0	8.58	8.47	8.54	1.97	0.95	1.88	NA	NA	NA	PSS13678.1|6.82e-61|BTB/POZ domain-containing protein [Actinidia chinensis var. chinensis]	NA	NA
AVa13g00423	57.37	61.65	47.99	70.9	103.33	34.09	262.52	213.13	174.6	62.84	42.67	111.54	NAC	NAC domain containing protein 90 (best arabidopsis hit); NBS-LRR disease resistance protein, putative, expressed (best rice hit)	K17756//long-chain-alcohol oxidase [EC:1.1.3.20];K00521//ferric-chelate reductase [EC:1.16.1.7];K14964//Set1/Ash2 histone methyltransferase complex subunit ASH2;K14016//ubiquitin fusion degradation protein 1+ko04141//Protein processing in endoplasmic reticulum	PSS13708.1|5.55e-180|NAC domain-containing protein [Actinidia chinensis var. chinensis]	GO:0051171//regulation of nitrogen compound metabolic process;GO:0051252//regulation of RNA metabolic process;GO:0065007//biological regulation;GO:0080090//regulation of primary metabolic process;GO:0031326//regulation of cellular biosynthetic process;GO:2001141//regulation of RNA biosynthetic process;GO:0050794//regulation of cellular process;GO:0060255//regulation of macromolecule metabolic pro…	sp|Q9FY93|NAC83_ARATH/5.07e-107/NAC domain-containing protein 83 OS=Arabidopsis thaliana OX=3702 GN=NAC083 PE=1 SV=1
AVa13g00452	5.3	4.46	0.42	3.02	2.16	1.34	7.96	8.75	8.27	3.12	3.82	3.89	NA	NA	K05917//sterol 14alpha-demethylase [EC:1.14.14.154 1.14.15.36]+ko01100//Metabolic pathways+ko01110//Biosynthesis of secondary metabolites+ko00100//Steroid biosynthesis;K05917//sterol 14alpha-demethylase [EC:1.14.14.154 1.14.15.36]+ko01100//Metabolic pathways+ko01110//Biosynthesis of secondary metabolites+ko00100//Steroid biosynthesis	PSS13730.1|0.0|Sterol 14-demethylase [Actinidia chinensis var. chinensis]	GO:0032259//methylation;GO:0008152//metabolic process;GO:0016021//integral component of membrane;GO:0031224//intrinsic component of membrane;GO:0110165//cellular anatomical entity;GO:0016020//membrane;GO:0043169//cation binding;GO:1901363//heterocyclic compound binding;GO:0005506//iron ion binding;GO:0003824//catalytic activity;GO:0008168//methyltransferase activity;GO:0046872//metal ion binding;…	sp|Q9SAA9|CP511_ARATH/6.15e-299/Sterol 14-demethylase OS=Arabidopsis thaliana OX=3702 GN=CYP51G1 PE=1 SV=1
AVa13g00456	7.43	11.86	8.33	8.07	10.1	6.73	21.94	18.34	18.7	8.03	5.71	4.6	NA	NA	K07766//diphosphoinositol-polyphosphate diphosphatase [EC:3.6.1.52];K07766//diphosphoinositol-polyphosphate diphosphatase [EC:3.6.1.52]	PSS13736.1|1.00e-152|Nudix hydrolase [Actinidia chinensis var. chinensis]	GO:0003824//catalytic activity;GO:0016787//hydrolase activity;	sp|Q93ZY7|NUD12_ARATH/3.49e-68/Nudix hydrolase 12, mitochondrial OS=Arabidopsis thaliana OX=3702 GN=NUDT12 PE=2 SV=1
AVa13g00471	9.58	15.44	21.49	8.58	2.04	48.2	1.24	1.51	2.66	20.46	38.76	14.36	C2C2-GATA	GATA transcription factor 2 (best arabidopsis hit)	K09184//GATA-binding protein, other eukaryote;K21630//GATA-type zinc finger protein 1	PSS13749.1|9.14e-175|GATA transcription factor [Actinidia chinensis var. chinensis]	GO:0050789//regulation of biological process;GO:0065007//biological regulation;GO:0051171//regulation of nitrogen compound metabolic process;GO:0031323//regulation of cellular metabolic process;GO:0050794//regulation of cellular process;GO:0010556//regulation of macromolecule biosynthetic process;GO:0019219//regulation of nucleobase-containing compound metabolic process;GO:2001141//regulation of …	sp|Q9FH57|GATA5_ARATH/2.35e-41/GATA transcription factor 5 OS=Arabidopsis thaliana OX=3702 GN=GATA5 PE=2 SV=1
AVa13g00473	2.31	1.36	0.29	1.5	1.69	1.38	3.18	2.03	3.45	0.88	1.81	0.88	NA	NA	K00059//3-oxoacyl-[acyl-carrier protein] reductase [EC:1.1.1.100]+ko01240//Biosynthesis of cofactors+ko01100//Metabolic pathways+ko01110//Biosynthesis of secondary metabolites+ko00061//Fatty acid biosynthesis+ko01212//Fatty acid metabolism+ko00780//Biotin metabolism	KAE9465946.1|1.37e-158|hypothetical protein C3L33_02151, partial [Rhododendron williamsianum]	GO:0004312//fatty acid synthase activity;GO:0016747//acyltransferase activity, transferring groups other than amino-acyl groups;GO:0016614//oxidoreductase activity, acting on CH-OH group of donors;GO:0003824//catalytic activity;GO:0016746//acyltransferase activity;GO:0016491//oxidoreductase activity;GO:0016740//transferase activity;GO:0016616//oxidoreductase activity, acting on the CH-OH group of…	sp|Q9SQR4|ADRC3_ARATH/4.27e-108/NADPH-dependent aldehyde reductase-like protein, chloroplastic OS=Arabidopsis thaliana OX=3702 GN=At3g03980 PE=3 SV=1
AVa13g00507	0	0.09	0	0.09	0	0	1.61	0.68	0.73	0	0.09	0.08	NA	NA	K13436//pto-interacting protein 1 [EC:2.7.11.1]+ko04626//Plant-pathogen interaction	PSS13783.1|1.98e-234|Protein kinase [Actinidia chinensis var. chinensis]	GO:1901363//heterocyclic compound binding;GO:0097367//carbohydrate derivative binding;GO:0003824//catalytic activity;GO:0032553//ribonucleotide binding;GO:0032559//adenyl ribonucleotide binding;GO:0097159//organic cyclic compound binding;GO:0016772//transferase activity, transferring phosphorus-containing groups;GO:0030554//adenyl nucleotide binding;GO:0005488//binding;GO:0043168//anion binding;G…	sp|P93749|Y2197_ARATH/1.31e-206/Probable protein kinase At2g41970 OS=Arabidopsis thaliana OX=3702 GN=At2g41970 PE=2 SV=1
AVa13g00552	8.58	8.73	1.25	7.49	6	0	25.34	12.76	10.59	4.17	5.05	3.58	NA	NA	K00789//S-adenosylmethionine synthetase [EC:2.5.1.6]+ko00999//Biosynthesis of various plant secondary metabolites+ko01240//Biosynthesis of cofactors+ko01230//Biosynthesis of amino acids+ko01100//Metabolic pathways+ko01110//Biosynthesis of secondary metabolites+ko00270//Cysteine and methionine metabolism	PSS13820.1|4.60e-77|Transcription activator of gluconeogenesis [Actinidia chinensis var. chinensis]	NA	NA
AVa13g00566	0	0.05	0	0	0	0.2	1.57	0.18	0.09	0	0	0	NA	LRR and NB-ARC domains-containing disease resistance protein (best arabidopsis hit)	NA	PSS13834.1|6.07e-242|Aspartate racemase [Actinidia chinensis var. chinensis]	GO:0006807//nitrogen compound metabolic process;GO:0008152//metabolic process;GO:0036361//racemase activity, acting on amino acids and derivatives;GO:0016853//isomerase activity;GO:0016854//racemase and epimerase activity;GO:0003824//catalytic activity;GO:0016855//racemase and epimerase activity, acting on amino acids and derivatives;	NA
AVa13g00664	2.07	4.23	1.54	0.91	1.93	2.22	0.22	0.44	0.58	0.92	0.51	3.34	NA	PREDICTED: Vitis vinifera hypothetical protein LOC100265415 (LOC100265415), mRNA	K11308//histone acetyltransferase MYST1 [EC:2.3.1.48];K00924//kinase [EC:2.7.1.-]	PSS13920.1|5.80e-310|Leucine-rich repeat receptor-like protein kinase [Actinidia chinensis var. chinensis]	GO:0071944//cell periphery;GO:0110165//cellular anatomical entity;GO:0031224//intrinsic component of membrane;GO:0005886//plasma membrane;GO:0016021//integral component of membrane;GO:0016020//membrane;GO:1901363//heterocyclic compound binding;GO:0035639//purine ribonucleoside triphosphate binding;GO:0016740//transferase activity;GO:0003824//catalytic activity;GO:0036094//small molecule binding;G…	sp|Q9M0G7|MIK1_ARATH/7.35e-45/MDIS1-interacting receptor like kinase 1 OS=Arabidopsis thaliana OX=3702 GN=MIK1 PE=1 SV=1
AVa13g00724	16.02	26.04	64.85	14.67	24.46	32.06	6.83	4.57	4.77	15.18	14.04	14.72	NA	NA	K03188//urease accessory protein;K20783//arabinosyltransferase [EC:2.4.2.-]+ko00514//Other types of O-glycan biosynthesis	PSS13971.1|3.95e-202|F-box protein like [Actinidia chinensis var. chinensis]	NA	sp|Q9LEX0|P2A13_ARATH/3.82e-140/F-box protein PP2-A13 OS=Arabidopsis thaliana OX=3702 GN=PP2A13 PE=1 SV=1
AVa13g00727	17.8	30.91	23.54	29.73	21.94	43.53	1.72	2.12	2.14	14.4	29.08	11.75	NA	NA	NA	PSS13974.1|3.55e-284|U-box domain-containing protein [Actinidia chinensis var. chinensis]	NA	NA
AVa13g00767	0.52	1.16	2.81	1.01	2.99	2.01	0.07	0.26	0.22	1.98	2.25	2.7	NA	NA	K25492//22,26-dihydroxycholesterol 16alpha-hydroxylase [EC:1.14.11.-]+ko00996//Biosynthesis of various alkaloids;K25492//22,26-dihydroxycholesterol 16alpha-hydroxylase [EC:1.14.11.-]+ko00996//Biosynthesis of various alkaloids;K25492//22,26-dihydroxycholesterol 16alpha-hydroxylase [EC:1.14.11.-]+ko00996//Biosynthesis of various alkaloids	PSS14009.1|4.78e-238|Hyoscyamine 6-dioxygenase [Actinidia chinensis var. chinensis]	GO:0003700//DNA-binding transcription factor activity;GO:0003677//DNA binding;GO:0051213//dioxygenase activity;GO:0046872//metal ion binding;GO:0043167//ion binding;GO:0043169//cation binding;GO:0005488//binding;GO:0097159//organic cyclic compound binding;GO:0140110//transcription regulator activity;GO:0043565//sequence-specific DNA binding;GO:0003676//nucleic acid binding;GO:0003824//catalytic a…	sp|P24397|HY6H_HYONI/1.12e-109/Hyoscyamine 6-dioxygenase OS=Hyoscyamus niger OX=4079 GN=H6H PE=1 SV=1
AVa13g00805	4.68	2.38	13.44	0.81	2.25	9.97	0.22	0.42	3.75	3.13	3.75	3.29	NA	NA	K14484//auxin-responsive protein IAA+ko04075//Plant hormone signal transduction;K14484//auxin-responsive protein IAA+ko04075//Plant hormone signal transduction	PSS14056.1|1.74e-176|Auxin-responsive protein [Actinidia chinensis var. chinensis]	GO:0009987//cellular process;GO:0010468//regulation of gene expression;GO:0080090//regulation of primary metabolic process;GO:0009734//auxin-activated signaling pathway;GO:0009719//response to endogenous stimulus;GO:0031323//regulation of cellular metabolic process;GO:0007154//cell communication;GO:0009725//response to hormone;GO:0009755//hormone-mediated signaling pathway;GO:1903506//regulation …	sp|Q38831|IAA13_ARATH/1.66e-55/Auxin-responsive protein IAA13 OS=Arabidopsis thaliana OX=3702 GN=IAA13 PE=1 SV=2
AVa13g00875	0.08	0.29	0	0	0.22	0.15	0.83	0.35	0.4	0.14	0.07	0.07	NA	NA	K20714//serine/threonine-protein kinase OXI1 [EC:2.7.11.1]+ko04016//MAPK signaling pathway - plant	PSS14117.1|9.88e-294|Serine/threonine-protein kinase [Actinidia chinensis var. chinensis]	GO:0043167//ion binding;GO:0097159//organic cyclic compound binding;GO:0004672//protein kinase activity;GO:0032553//ribonucleotide binding;GO:0016740//transferase activity;GO:0032559//adenyl ribonucleotide binding;GO:0032555//purine ribonucleotide binding;GO:0005524//ATP binding;GO:0036094//small molecule binding;GO:0004674//protein serine/threonine kinase activity;GO:0030554//adenyl nucleotide b…	sp|Q9LSF1|OXI1_ARATH/5.69e-159/Serine/threonine-protein kinase OXI1 OS=Arabidopsis thaliana OX=3702 GN=OXI1 PE=1 SV=1
AVa13g00967	8.63	16.46	28.74	19.76	12.58	24.61	7.14	7.04	6.09	21.35	11	13.62	NA	NA	K15113//solute carrier family 25 (mitochondrial iron transporter), member 28/37	PSS14184.1|1.03e-230|Mitoferrin like [Actinidia chinensis var. chinensis]	GO:0006810//transport;GO:0009987//cellular process;GO:0051179//localization;GO:0055085//transmembrane transport;GO:0051234//establishment of localization;GO:0031224//intrinsic component of membrane;GO:0016020//membrane;GO:0110165//cellular anatomical entity;GO:0016021//integral component of membrane;	sp|F4HT41|SAMC2_ARATH/8.94e-36/Probable S-adenosylmethionine carrier 2, chloroplastic OS=Arabidopsis thaliana OX=3702 GN=SAMC2 PE=2 SV=1
AVa13g01022	7.4	3.97	7.61	4.71	5.63	8.01	0.92	1.88	1.71	3.96	4.81	4.42	NA	NA	K08081//tropinone reductase I [EC:1.1.1.206]+ko00960//Tropane, piperidine and pyridine alkaloid biosynthesis+ko01100//Metabolic pathways+ko01110//Biosynthesis of secondary metabolites;K08081//tropinone reductase I [EC:1.1.1.206]+ko00960//Tropane, piperidine and pyridine alkaloid biosynthesis+ko01100//Metabolic pathways+ko01110//Biosynthesis of secondary metabolites	PSS14226.1|7.09e-173|Tropinone reductase [Actinidia chinensis var. chinensis]	GO:0003824//catalytic activity;GO:0016491//oxidoreductase activity;	sp|Q9ZW12|TRNH5_ARATH/4.50e-144/Tropinone reductase homolog At2g29260, chloroplastic OS=Arabidopsis thaliana OX=3702 GN=At2g29260 PE=2 SV=1
AVa13g01044	0.07	0.07	0	0	0	0	0.52	0.13	0.25	0	0.07	0	NA	NA	K19891//glucan endo-1,3-beta-glucosidase 1/2/3 [EC:3.2.1.39]+ko01100//Metabolic pathways+ko00500//Starch and sucrose metabolism	XP_028089063.1|5.38e-253|glucan endo-1,3-beta-glucosidase-like [Camellia sinensis]	GO:0008152//metabolic process;GO:0005975//carbohydrate metabolic process;GO:0044238//primary metabolic process;GO:0071704//organic substance metabolic process;GO:0016798//hydrolase activity, acting on glycosyl bonds;GO:0003824//catalytic activity;GO:0015926//glucosidase activity;GO:0016787//hydrolase activity;GO:0008422//beta-glucosidase activity;GO:0042973//glucan endo-1,3-beta-D-glucosidase act…	sp|P52409|E13B_WHEAT/1.95e-156/Glucan endo-1,3-beta-glucosidase OS=Triticum aestivum OX=4565 GN=GLC1 PE=2 SV=1
AVa13g01097	2.6	1.98	0.71	2.11	2.22	1.94	0.41	0.71	0.44	0.5	2.23	1	NA	Sorghum bicolor clone BAC Sbb12448, complete sequence.	K19044//E3 ubiquitin-protein ligase XBAT32/33 [EC:2.3.2.27];K19044//E3 ubiquitin-protein ligase XBAT32/33 [EC:2.3.2.27]	PSR95118.1|5.98e-223|E3 ubiquitin-protein like [Actinidia chinensis var. chinensis]	GO:0016740//transferase activity;GO:0003824//catalytic activity;	sp|Q65XV2|XB3_ORYSJ/2.76e-151/E3 ubiquitin-protein ligase XB3 OS=Oryza sativa subsp. japonica OX=39947 GN=XB3 PE=1 SV=1
AVa13g01140	31.35	19.4	8.15	34.71	42.48	21.96	37.72	51.5	44.19	16.59	10.52	25.53	NA	NA	K08235//xyloglucan:xyloglucosyl transferase [EC:2.4.1.207]	PSS14259.1|1.51e-221|Xyloglucan endotransglucosylase/hydrolase protein [Actinidia chinensis var. chinensis]	GO:0005976//polysaccharide metabolic process;GO:0044238//primary metabolic process;GO:0044262//cellular carbohydrate metabolic process;GO:0045229//external encapsulating structure organization;GO:0008152//metabolic process;GO:0044085//cellular component biogenesis;GO:0044264//cellular polysaccharide metabolic process;GO:0010411//xyloglucan metabolic process;GO:0071704//organic substance metabolic…	sp|Q9SJL9|XTH32_ARATH/1.09e-157/Probable xyloglucan endotransglucosylase/hydrolase protein 32 OS=Arabidopsis thaliana OX=3702 GN=XTH32 PE=2 SV=1
AVa13g01283	3.86	3.94	82.1	8.9	11.29	33.15	3.24	1.65	2.47	9.46	11.49	5.54	NA	NA	K10528//hydroperoxide lyase [EC:4.1.2.-]+ko00592//alpha-Linolenic acid metabolism+ko01110//Biosynthesis of secondary metabolites;K10528//hydroperoxide lyase [EC:4.1.2.-]+ko00592//alpha-Linolenic acid metabolism+ko01110//Biosynthesis of secondary metabolites	PSS14414.1|1.47e-86|Fatty acid hydroperoxide lyase [Actinidia chinensis var. chinensis]	GO:0016125//sterol metabolic process;GO:0008202//steroid metabolic process;GO:0071704//organic substance metabolic process;GO:0006629//lipid metabolic process;GO:0008152//metabolic process;GO:1901360//organic cyclic compound metabolic process;GO:0044238//primary metabolic process;GO:1901615//organic hydroxy compound metabolic process;GO:0016829//lyase activity;GO:0043167//ion binding;GO:0046906//…	sp|K4CF70|HPL_SOLLC/9.91e-64/Fatty acid hydroperoxide lyase, chloroplastic OS=Solanum lycopersicum OX=4081 GN=HPL PE=1 SV=1
AVa13g01293	0.26	0.1	0	0.16	0.08	0	3.12	4.1	4.42	0.23	0	0.3	MYB	NA	K09422//transcription factor MYB, plant;K09422//transcription factor MYB, plant	PSS14406.1|3.52e-247|Transcription factor GAMYB like [Actinidia chinensis var. chinensis]	GO:0110165//cellular anatomical entity;GO:0043231//intracellular membrane-bounded organelle;GO:0043229//intracellular organelle;GO:0043226//organelle;GO:0005622//intracellular anatomical structure;GO:0043227//membrane-bounded organelle;GO:0005634//nucleus;GO:0003824//catalytic activity;	sp|O80883|MB101_ARATH/2.19e-72/Transcription factor MYB101 OS=Arabidopsis thaliana OX=3702 GN=MYB101 PE=1 SV=1
AVa13g01374	0.2	1.02	1.02	0.09	0	1.09	0	0	0	0.64	0.5	0.48	NA	NA	K23047//E3 ubiquitin-protein ligase UNKL [EC:2.3.2.27]	PSS14470.1|6.72e-255|Zinc finger CCCH domain-containing protein [Actinidia chinensis var. chinensis]	GO:0043169//cation binding;GO:1901363//heterocyclic compound binding;GO:0003676//nucleic acid binding;GO:0046872//metal ion binding;GO:0003677//DNA binding;GO:0097159//organic cyclic compound binding;GO:0005488//binding;GO:0043167//ion binding;	sp|Q9ZWA1|C3H2_ARATH/3.99e-91/Zinc finger CCCH domain-containing protein 2 OS=Arabidopsis thaliana OX=3702 GN=TZF4 PE=1 SV=1
AVa13g01386	0.79	1.19	1.19	0.63	1.21	0.69	3.62	2.86	2.96	0.65	1.23	1.28	NA	NA	K08288//protein kinase C substrate 80K-H+ko04141//Protein processing in endoplasmic reticulum;K08288//protein kinase C substrate 80K-H+ko04141//Protein processing in endoplasmic reticulum	PSS14483.1|7.18e-120|Glucosidase 2 subunit beta like [Actinidia chinensis var. chinensis]	GO:0031224//intrinsic component of membrane;GO:0016021//integral component of membrane;GO:0016020//membrane;GO:0110165//cellular anatomical entity;GO:0016740//transferase activity;GO:0003824//catalytic activity;GO:0016301//kinase activity;GO:0016772//transferase activity, transferring phosphorus-containing groups;	sp|Q9FM96|PSL4_ARATH/1.83e-34/Glucosidase 2 subunit beta OS=Arabidopsis thaliana OX=3702 GN=PSL4 PE=2 SV=1
AVa13g01514	0	0.94	5.08	0.23	0.69	4.06	0.21	0	0.42	2.98	3.04	0.42	NA	NA	K14484//auxin-responsive protein IAA+ko04075//Plant hormone signal transduction	PSS14583.1|1.10e-130|Auxin-induced protein like [Actinidia chinensis var. chinensis]	GO:0019222//regulation of metabolic process;GO:0031323//regulation of cellular metabolic process;GO:0051716//cellular response to stimulus;GO:0042221//response to chemical;GO:0070887//cellular response to chemical stimulus;GO:0009734//auxin-activated signaling pathway;GO:0051252//regulation of RNA metabolic process;GO:0010468//regulation of gene expression;GO:0032870//cellular response to hormone…	sp|O24542|AX22D_VIGRR/6.09e-89/Auxin-induced protein 22D OS=Vigna radiata var. radiata OX=3916 GN=AUX22D PE=2 SV=1
AVa13g01590	2.01	3.09	1.85	1.98	3.57	1.67	7.16	9.3	8.38	3.05	2.52	4.62	NA	NA	K13207//CUG-BP- and ETR3-like factor;K13207//CUG-BP- and ETR3-like factor;K13207//CUG-BP- and ETR3-like factor	PSS14649.1|1.61e-301|RNA-binding protein [Actinidia chinensis var. chinensis]	GO:1990904//ribonucleoprotein complex;GO:0032991//protein-containing complex;GO:0003676//nucleic acid binding;GO:0003723//RNA binding;GO:0005488//binding;GO:1901363//heterocyclic compound binding;GO:0097159//organic cyclic compound binding;	sp|Q8LFS6|BRN1L_ARATH/2.36e-187/RNA-binding protein BRN1 OS=Arabidopsis thaliana OX=3702 GN=BRN1 PE=2 SV=1
AVa14g00067	1.03	2.43	7.21	2	4.05	6.58	1.05	0.84	1.27	2.57	4.67	4.35	NA	NA	K10638//E3 ubiquitin-protein ligase UHRF1 [EC:2.3.2.27];K10638//E3 ubiquitin-protein ligase UHRF1 [EC:2.3.2.27]	PSS11115.1|0.0|B2 protein [Actinidia chinensis var. chinensis]	NA	sp|P37707|B2_DAUCA/2.49e-16/B2 protein OS=Daucus carota OX=4039 PE=2 SV=1
AVa14g00076	2.42	7.37	1.75	1.66	6.17	9.9	1.17	2.96	1.51	5.78	3.34	9.78	NA	NA	K03188//urease accessory protein	PSR87632.1|9.63e-139|Protein PHLOEM PROTEIN 2-LIKE like [Actinidia chinensis var. chinensis]	NA	sp|O81865|P2A01_ARATH/9.14e-70/Protein PHLOEM PROTEIN 2-LIKE A1 OS=Arabidopsis thaliana OX=3702 GN=PP2A1 PE=2 SV=1
AVa14g00175	0.63	0.12	0	0.24	0.36	0	2.37	4.28	0.33	0.22	0.23	0	WRKY	NA	K13424//WRKY transcription factor 33+ko04016//MAPK signaling pathway - plant+ko04626//Plant-pathogen interaction;K18834//WRKY transcription factor 1+ko04626//Plant-pathogen interaction	PSS20949.1|3.39e-184|WRKY transcription factor 40 [Actinidia chinensis var. chinensis]	GO:0043226//organelle;GO:0043229//intracellular organelle;GO:0043227//membrane-bounded organelle;GO:0110165//cellular anatomical entity;GO:0005622//intracellular anatomical structure;GO:0005634//nucleus;GO:0043231//intracellular membrane-bounded organelle;GO:1901363//heterocyclic compound binding;GO:0097159//organic cyclic compound binding;GO:0043565//sequence-specific DNA binding;GO:0003676//nuc…	sp|Q9SAH7|WRK40_ARATH/3.56e-64/Probable WRKY transcription factor 40 OS=Arabidopsis thaliana OX=3702 GN=WRKY40 PE=1 SV=1
AVa14g00227	22.62	10.27	0.98	12.23	12.5	6.05	19.72	23.03	34.35	10.2	10.94	15.56	NA	Leucine-rich receptor-like protein kinase family protein (best arabidopsis hit)	K13418//somatic embryogenesis receptor kinase 1 [EC:2.7.10.1 2.7.11.1];K13416//brassinosteroid insensitive 1-associated receptor kinase 1 [EC:2.7.10.1 2.7.11.1]+ko04016//MAPK signaling pathway - plant+ko04626//Plant-pathogen interaction+ko04075//Plant hormone signal transduction;K00924//kinase [EC:2.7.1.-]	PSS11288.1|0.0|inactive leucine-rich repeat receptor-like protein kinase [Actinidia chinensis var. chinensis]	GO:0016021//integral component of membrane;GO:0005886//plasma membrane;GO:0071944//cell periphery;GO:0110165//cellular anatomical entity;GO:0031224//intrinsic component of membrane;GO:0016020//membrane;GO:0017076//purine nucleotide binding;GO:0036094//small molecule binding;GO:0005488//binding;GO:0097367//carbohydrate derivative binding;GO:0097159//organic cyclic compound binding;GO:0043168//anio…	sp|Q9LRT1|Y3804_ARATH/3.34e-204/Probably inactive leucine-rich repeat receptor-like protein kinase At3g28040 OS=Arabidopsis thaliana OX=3702 GN=At3g28040 PE=1 SV=1
AVa14g00278	5.61	12.47	72.31	15.23	10	23.7	4.67	2.01	4.69	15.36	36.3	18.51	NA	NA	K01761//methionine-gamma-lyase [EC:4.4.1.11]+ko00450//Selenocompound metabolism+ko01100//Metabolic pathways+ko00270//Cysteine and methionine metabolism	PSS11246.1|0.0|Methionine gamma-lyase [Actinidia chinensis var. chinensis]	GO:0050667//homocysteine metabolic process;GO:0006790//sulfur compound metabolic process;GO:1901564//organonitrogen compound metabolic process;GO:0009069//serine family amino acid metabolic process;GO:0019752//carboxylic acid metabolic process;GO:1901605//alpha-amino acid metabolic process;GO:0006082//organic acid metabolic process;GO:0044237//cellular metabolic process;GO:0006807//nitrogen compo…	sp|Q9SGU9|MGL_ARATH/2.22e-234/Methionine gamma-lyase OS=Arabidopsis thaliana OX=3702 GN=MGL PE=1 SV=1
AVa14g00301	8.66	15.61	2.28	12.88	7.48	3.55	28.35	19.23	18.6	3.49	5.8	2.99	NA	NA	K01194//alpha,alpha-trehalase [EC:3.2.1.28]+ko01100//Metabolic pathways+ko00500//Starch and sucrose metabolism+ko01110//Biosynthesis of secondary metabolites;K01194//alpha,alpha-trehalase [EC:3.2.1.28]+ko01100//Metabolic pathways+ko00500//Starch and sucrose metabolism+ko01110//Biosynthesis of secondary metabolites	PSS11222.1|0.0|Trehalase [Actinidia chinensis var. chinensis]	GO:0008152//metabolic process;GO:0044262//cellular carbohydrate metabolic process;GO:0009311//oligosaccharide metabolic process;GO:0005984//disaccharide metabolic process;GO:0005975//carbohydrate metabolic process;GO:0005991//trehalose metabolic process;GO:0044237//cellular metabolic process;GO:0009987//cellular process;GO:0071704//organic substance metabolic process;GO:0044238//primary metabolic…	sp|Q9SU50|TRE1_ARATH/6.41e-239/Trehalase OS=Arabidopsis thaliana OX=3702 GN=TRE1 PE=2 SV=1
AVa14g00333	0.47	0.51	1.18	0.99	0.83	1.81	1.05	1.36	2.73	0.46	1.32	0.83	NA	NA	NA	PSS11297.1|0.0|Sad1/UNC-like, C-terminal protein [Actinidia chinensis var. chinensis]	GO:0016021//integral component of membrane;GO:0110165//cellular anatomical entity;GO:0016020//membrane;GO:0031224//intrinsic component of membrane;	sp|F4JPE9|SUN5_ARATH/2.85e-133/SUN domain-containing protein 5 OS=Arabidopsis thaliana OX=3702 GN=SUN5 PE=1 SV=1
AVa14g00394	0.17	0	0	0	0	0	1.55	0.77	0.15	0	0.16	0	NA	NA	NA	PSS11360.1|1.37e-148|Late embryogenesis abundant protein [Actinidia chinensis var. chinensis]	GO:0031224//intrinsic component of membrane;GO:0110165//cellular anatomical entity;GO:0016020//membrane;GO:0016021//integral component of membrane;	NA
AVa14g00408	0	1.39	0.47	0.46	0.48	0	59.29	29.86	2.12	1.68	0.45	1.78	NA	NA	K11883//RNA-binding protein NOB1+ko03008//Ribosome biogenesis in eukaryotes;K10572//inositol-pentakisphosphate 2-kinase [EC:2.7.1.158]+ko01100//Metabolic pathways+ko04070//Phosphatidylinositol signaling system+ko00562//Inositol phosphate metabolism;K11883//RNA-binding protein NOB1+ko03008//Ribosome biogenesis in eukaryotes;K10572//inositol-pentakisphosphate 2-kinase [EC:2.7.1.158]+ko01100//Metabo…	PSS11372.1|1.11e-64|Heavy metal-associated isoprenylated plant protein [Actinidia chinensis var. chinensis]	GO:0043169//cation binding;GO:0046872//metal ion binding;GO:0043167//ion binding;GO:0005488//binding;	sp|O03982|HIP39_ARATH/1.72e-41/Heavy metal-associated isoprenylated plant protein 39 OS=Arabidopsis thaliana OX=3702 GN=HIPP39 PE=2 SV=1
AVa14g00413	0	0	0	0	0.06	0	0.3	0.24	0.18	0	0	0	NA	NA	K01184//polygalacturonase [EC:3.2.1.15]+ko00040//Pentose and glucuronate interconversions+ko01100//Metabolic pathways	PSS11376.1|0.0|Polygalacturonase [Actinidia chinensis var. chinensis]	GO:0005975//carbohydrate metabolic process;GO:0071704//organic substance metabolic process;GO:0008152//metabolic process;GO:0044238//primary metabolic process;GO:0031224//intrinsic component of membrane;GO:0110165//cellular anatomical entity;GO:0016021//integral component of membrane;GO:0030312//external encapsulating structure;GO:0016020//membrane;GO:0071944//cell periphery;GO:0005618//cell wall…	sp|A7PZL3|PGLR_VITVI/2.34e-276/Probable polygalacturonase OS=Vitis vinifera OX=29760 GN=GSVIVT00026920001 PE=1 SV=1
AVa14g00447	29.64	34.87	17.95	74.21	49.02	34.92	72.75	73.13	84.24	26.24	42	43.93	NA	NA	K01919//glutamate--cysteine ligase [EC:6.3.2.2]+ko01240//Biosynthesis of cofactors+ko01100//Metabolic pathways+ko00270//Cysteine and methionine metabolism+ko00480//Glutathione metabolism;K01919//glutamate--cysteine ligase [EC:6.3.2.2]+ko01240//Biosynthesis of cofactors+ko01100//Metabolic pathways+ko00270//Cysteine and methionine metabolism+ko00480//Glutathione metabolism;K01919//glutamate--cystei…	PSS11409.1|0.0|Glutamate--cysteine ligase [Actinidia chinensis var. chinensis]	GO:1901566//organonitrogen compound biosynthetic process;GO:0044272//sulfur compound biosynthetic process;GO:0006575//cellular modified amino acid metabolic process;GO:1901576//organic substance biosynthetic process;GO:0006807//nitrogen compound metabolic process;GO:0019184//nonribosomal peptide biosynthetic process;GO:0008152//metabolic process;GO:0043604//amide biosynthetic process;GO:0043043//…	sp|Q1W2L8|GSH1_TOBAC/0.0/Glutamate--cysteine ligase, chloroplastic OS=Nicotiana tabacum OX=4097 GN=GSH1 PE=2 SV=2
AVa14g00485	0	0	0	0	0.16	0	0.46	0.61	0.89	0	0	0	AP2-EREBP	Malus x domestica AP2 domain class transcription factor (AP2D43) mRNA, complete cds	K09286//EREBP-like factor	PSS11443.1|1.24e-143|Ethylene-responsive transcription factor [Actinidia chinensis var. chinensis]	GO:0006950//response to stress;GO:0050896//response to stimulus;GO:0006952//defense response;GO:0005634//nucleus;GO:0043227//membrane-bounded organelle;GO:0043226//organelle;GO:0043229//intracellular organelle;GO:0110165//cellular anatomical entity;GO:0005622//intracellular anatomical structure;GO:0043231//intracellular membrane-bounded organelle;GO:0140110//transcription regulator activity;GO:00…	sp|Q9CAN9|ERF26_ARATH/1.51e-59/Ethylene-responsive transcription factor ERF026 OS=Arabidopsis thaliana OX=3702 GN=ERF026 PE=2 SV=1
AVa14g00491	0.49	1.14	0.82	1.13	0.68	0.68	5.12	4.43	4.46	1.29	1.26	1.28	NA	NA	K13412//calcium-dependent protein kinase [EC:2.7.11.1]+ko04626//Plant-pathogen interaction;K13412//calcium-dependent protein kinase [EC:2.7.11.1]+ko04626//Plant-pathogen interaction	PSS11451.1|0.0|Calcium-dependent protein kinase [Actinidia chinensis var. chinensis]	GO:0044267//cellular protein metabolic process;GO:0036211//protein modification process;GO:0071704//organic substance metabolic process;GO:0043170//macromolecule metabolic process;GO:0006796//phosphate-containing compound metabolic process;GO:0023052//signaling;GO:0044260//cellular macromolecule metabolic process;GO:0016310//phosphorylation;GO:0006464//cellular protein modification process;GO:000…	sp|Q9FXQ3|CDPKD_ORYSJ/6.93e-91/Calcium-dependent protein kinase 13 OS=Oryza sativa subsp. japonica OX=39947 GN=CPK13 PE=2 SV=1
AVa14g00517	1.9	4.14	1.37	2.58	1.01	0.51	6.92	8.07	9.71	1.95	1.51	3.6	NA	NA	NA	PSS11480.1|1.81e-105|Zinc finger A20 and AN1 domain-containing stress-associated protein [Actinidia chinensis var. chinensis]	GO:0097159//organic cyclic compound binding;GO:0043169//cation binding;GO:0008270//zinc ion binding;GO:0046872//metal ion binding;GO:0003676//nucleic acid binding;GO:0043167//ion binding;GO:0005488//binding;GO:0046914//transition metal ion binding;GO:0003677//DNA binding;GO:1901363//heterocyclic compound binding;	sp|Q6NNI8|SAP1_ARATH/1.61e-65/Zinc finger A20 and AN1 domain-containing stress-associated protein 1 OS=Arabidopsis thaliana OX=3702 GN=SAP1 PE=1 SV=1
AVa14g00522	14.18	9.08	37.29	3.18	3.77	28.53	2.69	2.95	2.1	6.17	12.22	7.45	NA	NA	NA	PSS11486.1|9.28e-105|hypothetical protein CEY00_Acc15760 [Actinidia chinensis var. chinensis]	NA	sp|Q56XJ7|Y4276_ARATH/4.32e-12/Uncharacterized protein At4g22758 OS=Arabidopsis thaliana OX=3702 GN=At4g22758 PE=2 SV=1
AVa14g00614	0.55	2.43	2.52	2.39	1.38	2.06	6.73	6.73	9.83	2.79	4.1	2.24	NA	NA	K01074//palmitoyl-protein thioesterase [EC:3.1.2.22]+ko01100//Metabolic pathways+ko00062//Fatty acid elongation+ko01212//Fatty acid metabolism	PSS11563.1|3.40e-269|Palmitoyl-protein like [Actinidia chinensis var. chinensis]	NA	NA
AVa14g00668	82.22	114.49	162.88	96.7	128.4	137.98	32.84	31.54	53.28	104.66	85.28	89.9	NA	NA	K14648//poly(U)-specific endoribonuclease [EC:3.1.-.-];K14648//poly(U)-specific endoribonuclease [EC:3.1.-.-]	PSS11601.1|3.07e-312|Poly(U)-specific endoribonuclease-B like [Actinidia chinensis var. chinensis]	GO:0140098//catalytic activity, acting on RNA;GO:0004540//ribonuclease activity;GO:0016787//hydrolase activity;GO:0004521//endoribonuclease activity;GO:0004519//endonuclease activity;GO:0004518//nuclease activity;GO:0140640//catalytic activity, acting on a nucleic acid;GO:0003824//catalytic activity;GO:0016788//hydrolase activity, acting on ester bonds;	NA
AVa14g00704	1.54	1.18	0.75	1.2	0.87	0.2	10.54	6.95	8.83	1.24	0.36	3.17	NA	NA	K14496//abscisic acid receptor PYR/PYL family+ko04016//MAPK signaling pathway - plant+ko04075//Plant hormone signal transduction	PSS11629.1|1.47e-144|Abscisic acid receptor like [Actinidia chinensis var. chinensis]	GO:0009755//hormone-mediated signaling pathway;GO:0010033//response to organic substance;GO:0042221//response to chemical;GO:0033993//response to lipid;GO:1901700//response to oxygen-containing compound;GO:0009738//abscisic acid-activated signaling pathway;GO:0050794//regulation of cellular process;GO:0009725//response to hormone;GO:0009719//response to endogenous stimulus;GO:0071215//cellular re…	sp|Q8VZS8|PYL1_ARATH/1.05e-99/Abscisic acid receptor PYL1 OS=Arabidopsis thaliana OX=3702 GN=PYL1 PE=1 SV=1
AVa14g00718	60.57	37.86	24.46	32.23	30.46	69.46	8.78	10.92	11.97	47.57	86.84	33.92	NA	NA	NA	PSS11803.1|3.88e-103|Adenosine monophosphate-protein like [Actinidia chinensis var. chinensis]	NA	NA
AVa14g00896	10.95	8.41	4.74	5.16	3.94	7.26	0.58	0.72	1.53	4.95	7.24	3.41	NA	NA	NA	PSS11809.1|2.61e-232|Fasciclin-like arabinogalactan protein [Actinidia chinensis var. chinensis]	GO:0071944//cell periphery;GO:0046658//anchored component of plasma membrane;GO:0031224//intrinsic component of membrane;GO:0031225//anchored component of membrane;GO:0031226//intrinsic component of plasma membrane;GO:0110165//cellular anatomical entity;GO:0016020//membrane;GO:0005886//plasma membrane;	sp|Q9LZX4|FLA10_ARATH/1.55e-148/Fasciclin-like arabinogalactan protein 10 OS=Arabidopsis thaliana OX=3702 GN=FLA10 PE=2 SV=1
AVa14g00968	1.63	0	0	2.2	0.63	1.2	2.63	2.91	0.85	0	0	1.15	NA	NA	K15503//serine/threonine-protein phosphatase 6 regulatory ankyrin repeat subunit B	PSS11855.1|7.50e-98|Protein ACCELERATED CELL DEATH like [Actinidia chinensis var. chinensis]	GO:0031224//intrinsic component of membrane;GO:0016021//integral component of membrane;GO:0110165//cellular anatomical entity;GO:0016020//membrane;	NA
AVa14g00992	4.31	4.97	2.24	3.77	3.35	1.26	13.51	5.54	5.92	4.35	2.88	3.23	NA	NA	NA	PSS11945.1|2.49e-149|Death-inducer obliterator 1 like [Actinidia chinensis var. chinensis]	GO:0003824//catalytic activity;GO:0016740//transferase activity;	NA
AVa14g01052	302.9	208.6	601.78	337.87	299.9	559.07	138.94	180.12	151.51	385.47	252.69	317.85	NA	NA	NA	PSS11997.1|1.00e-116|Zinc finger A20 and AN1 domain-containing stress-associated protein [Actinidia chinensis var. chinensis]	GO:0097159//organic cyclic compound binding;GO:0003676//nucleic acid binding;GO:0043169//cation binding;GO:0046914//transition metal ion binding;GO:0043167//ion binding;GO:0003677//DNA binding;GO:0005488//binding;GO:0046872//metal ion binding;GO:1901363//heterocyclic compound binding;GO:0008270//zinc ion binding;	sp|A2YEZ6|SAP8_ORYSI/3.18e-73/Zinc finger A20 and AN1 domain-containing stress-associated protein 8 OS=Oryza sativa subsp. indica OX=39946 GN=SAP8 PE=2 SV=2
AVa14g01067	73.81	93.02	97.82	61.39	53.66	108.41	18.75	24.34	38.74	73.86	91.87	68.99	NA	Hordeum vulgare subsp. vulgare mRNA for predicted protein, complete cds, clone: NIASHv2059P21	K10999//cellulose synthase A [EC:2.4.1.12];K10999//cellulose synthase A [EC:2.4.1.12]	PSS26469.1|0.0|Cellulose synthase A catalytic subunit 3 [UDP-forming] like [Actinidia chinensis var. chinensis]	GO:0016051//carbohydrate biosynthetic process;GO:0016043//cellular component organization;GO:0005975//carbohydrate metabolic process;GO:0044262//cellular carbohydrate metabolic process;GO:0051274//beta-glucan biosynthetic process;GO:0044238//primary metabolic process;GO:0009059//macromolecule biosynthetic process;GO:0030243//cellulose metabolic process;GO:0044237//cellular metabolic process;GO:00…	sp|Q941L0|CESA3_ARATH/0.0/Cellulose synthase A catalytic subunit 3 [UDP-forming] OS=Arabidopsis thaliana OX=3702 GN=CESA3 PE=1 SV=2
AVa14g01075	0	0	0	0	0	0	2.01	1.31	0.97	0.3	0.31	0.2	NA	NA	K03097//casein kinase II subunit alpha [EC:2.7.11.1]+ko04712//Circadian rhythm - plant+ko03008//Ribosome biogenesis in eukaryotes	PSS26475.1|1.56e-182|E3 ubiquitin-protein ligase DTX2 [Actinidia chinensis var. chinensis]	NA	NA
AVa14g01144	74.57	68.95	38.16	28.28	13.42	85.33	20.67	26.33	36.44	59.5	129.09	51.03	NA	NA	K15333//tRNA guanosine-2'-O-methyltransferase [EC:2.1.1.34];K03233//elongation factor 1-gamma;K13199//plasminogen activator inhibitor 1 RNA-binding protein;K13124//mitogen-activated protein kinase organizer 1;K12663//Delta3,5-Delta2,4-dienoyl-CoA isomerase [EC:5.3.3.21]+ko04146//Peroxisome	PSS12074.1|0.0|Subtilisin-like protease [Actinidia chinensis var. chinensis]	GO:0016787//hydrolase activity;GO:0004252//serine-type endopeptidase activity;GO:0003824//catalytic activity;GO:0017171//serine hydrolase activity;GO:0008236//serine-type peptidase activity;GO:0004175//endopeptidase activity;GO:0140096//catalytic activity, acting on a protein;GO:0008233//peptidase activity;	sp|O49607|SBT16_ARATH/0.0/Subtilisin-like protease SBT1.6 OS=Arabidopsis thaliana OX=3702 GN=SBT1.6 PE=2 SV=1
AVa14g01167	3.26	3.58	3.38	5.02	4.64	3.16	7.73	7.96	10.03	2.86	3.34	4.15	NA	NA	K01534//Zn2+/Cd2+-exporting ATPase [EC:7.2.2.12 7.2.2.21]	PSS12110.1|1.79e-261|Urease accessory protein like [Actinidia chinensis var. chinensis]	GO:0009657//plastid organization;GO:0000003//reproduction;GO:0009791//post-embryonic development;GO:0048608//reproductive structure development;GO:0048827//phyllome development;GO:0048367//shoot system development;GO:0003006//developmental process involved in reproduction;GO:0032501//multicellular organismal process;GO:0035670//plant-type ovary development;GO:0048481//plant ovule development;GO:0…	NA
AVa14g01224	0.26	0	0	0	0	0	10.61	6.35	0.57	0	0.36	0	NAC	NAC domain containing protein 90 (best arabidopsis hit); NBS-LRR disease resistance protein, putative, expressed (best rice hit)	K00521//ferric-chelate reductase [EC:1.16.1.7];K17756//long-chain-alcohol oxidase [EC:1.1.3.20];K14964//Set1/Ash2 histone methyltransferase complex subunit ASH2	PSS12136.1|3.01e-207|NAC domain-containing protein [Actinidia chinensis var. chinensis]	GO:0010556//regulation of macromolecule biosynthetic process;GO:0080090//regulation of primary metabolic process;GO:0031326//regulation of cellular biosynthetic process;GO:0051171//regulation of nitrogen compound metabolic process;GO:0031323//regulation of cellular metabolic process;GO:1903506//regulation of nucleic acid-templated transcription;GO:2001141//regulation of RNA biosynthetic process;G…	sp|Q10S65|NAC22_ORYSJ/1.33e-97/NAC domain-containing protein 22 OS=Oryza sativa subsp. japonica OX=39947 GN=NAC022 PE=2 SV=1
AVa15g00004	0	0	0	0	0	0	2.12	0.71	0.14	0.14	0	0.14	NA	NA	NA	PSS24748.1|2.11e-114|Chaperone protein like [Actinidia chinensis var. chinensis]	NA	NA
AVa15g00028	0	0.78	0	0.11	0	0	3.67	2.44	0	0	0	0	NA	NA	NA	PSS10435.1|4.04e-77|Trigger factor like [Actinidia chinensis var. chinensis]	GO:0031224//intrinsic component of membrane;GO:0016020//membrane;GO:0016021//integral component of membrane;GO:0110165//cellular anatomical entity;	NA
AVa15g00051	7.55	9.83	2.56	2.27	4.36	14.68	2.04	1.05	3.13	2.34	11.75	7.81	NA	NA	NA	PSS10408.1|9.78e-118|Early nodulin-like protein [Actinidia chinensis var. chinensis]	GO:0016020//membrane;GO:0031224//intrinsic component of membrane;GO:0110165//cellular anatomical entity;GO:0016021//integral component of membrane;GO:0003824//catalytic activity;GO:0009055//electron transfer activity;GO:0016491//oxidoreductase activity;	sp|Q9T076|ENL2_ARATH/3.09e-11/Early nodulin-like protein 2 OS=Arabidopsis thaliana OX=3702 GN=At4g27520 PE=1 SV=1
AVa15g00064	0.94	1.86	3.69	1.44	1.06	3.48	1.17	1.02	1.11	2.55	2.07	2	NA	NA	K10143//E3 ubiquitin-protein ligase RFWD2 [EC:2.3.2.27]+ko04712//Circadian rhythm - plant+ko04120//Ubiquitin mediated proteolysis;K10143//E3 ubiquitin-protein ligase RFWD2 [EC:2.3.2.27]+ko04712//Circadian rhythm - plant+ko04120//Ubiquitin mediated proteolysis;K10143//E3 ubiquitin-protein ligase RFWD2 [EC:2.3.2.27]+ko04712//Circadian rhythm - plant+ko04120//Ubiquitin mediated proteolysis	PSS10398.1|0.0|E3 ubiquitin-protein like [Actinidia chinensis var. chinensis]	GO:0019787//ubiquitin-like protein transferase activity;GO:0061659//ubiquitin-like protein ligase activity;GO:0140096//catalytic activity, acting on a protein;GO:0016740//transferase activity;GO:0003824//catalytic activity;GO:0004842//ubiquitin-protein transferase activity;GO:0061630//ubiquitin protein ligase activity;	sp|P43254|COP1_ARATH/0.0/E3 ubiquitin-protein ligase COP1 OS=Arabidopsis thaliana OX=3702 GN=COP1 PE=1 SV=2
AVa15g00259	0	0	0	0.06	0	0	0.43	0.7	0.21	0	0.05	0.11	NA	Seven transmembrane MLO family protein (best arabidopsis hit)	K08472//mlo protein	PSS10207.1|3.86e-300|MLO-like protein [Actinidia chinensis var. chinensis]	GO:0006952//defense response;GO:0006950//response to stress;GO:0009607//response to biotic stimulus;GO:0050896//response to stimulus;GO:0031224//intrinsic component of membrane;GO:0110165//cellular anatomical entity;GO:0016020//membrane;GO:0016021//integral component of membrane;GO:0005515//protein binding;GO:0005516//calmodulin binding;GO:0005488//binding;	sp|O80961|MLO12_ARATH/4.45e-122/MLO-like protein 12 OS=Arabidopsis thaliana OX=3702 GN=MLO12 PE=1 SV=2
AVa15g00276	10.96	2.6	0	17.95	2.74	0	20.04	33.87	0.13	2.66	0	6.38	NA	NA	NA	KAA8519694.1|4.85e-36|hypothetical protein F0562_013861 [Nyssa sinensis]	GO:0016021//integral component of membrane;GO:0031224//intrinsic component of membrane;GO:0110165//cellular anatomical entity;GO:0016020//membrane;	sp|O82275|TAX1_ARATH/6.78e-30/Signaling peptide TAXIMIN 1 OS=Arabidopsis thaliana OX=3702 GN=TAX1 PE=2 SV=2
AVa15g00318	2	1.79	1.39	1.96	2.58	2.97	8.63	12.35	6.89	3.63	4.44	4.55	NA	NA	K07432//beta-1,4-N-acetylglucosaminyltransferase [EC:2.4.1.141]+ko00513//Various types of N-glycan biosynthesis+ko00510//N-Glycan biosynthesis+ko01100//Metabolic pathways;K07432//beta-1,4-N-acetylglucosaminyltransferase [EC:2.4.1.141]+ko00513//Various types of N-glycan biosynthesis+ko00510//N-Glycan biosynthesis+ko01100//Metabolic pathways;K07432//beta-1,4-N-acetylglucosaminyltransferase [EC:2.4.…	PSS10147.1|4.55e-119|UDP-N-acetylglucosamine transferase [Actinidia chinensis var. chinensis]	GO:0003824//catalytic activity;GO:0016740//transferase activity;GO:0016758//hexosyltransferase activity;GO:0016757//glycosyltransferase activity;	NA
AVa15g00643	2.54	1.73	0.54	1.18	0.99	2.1	58.45	29.7	10.93	1.57	3.86	2.43	NA	NA	K04077//chaperonin GroEL+ko03018//RNA degradation	PSS23567.1|5.49e-137|NDR1/HIN1-Like protein [Actinidia chinensis var. chinensis]	GO:0098542//defense response to other organism;GO:0006950//response to stress;GO:0009605//response to external stimulus;GO:0050896//response to stimulus;GO:0009607//response to biotic stimulus;GO:0043207//response to external biotic stimulus;GO:0044419//biological process involved in interspecies interaction between organisms;GO:0051707//response to other organism;GO:0006952//defense response;GO:…	sp|Q9SJ52|NHL10_ARATH/1.98e-69/NDR1/HIN1-like protein 10 OS=Arabidopsis thaliana OX=3702 GN=NHL10 PE=2 SV=1
AVa15g00645	1.33	0	0.54	0.25	0.26	0	2.85	4.27	1.62	1.42	0.72	0	NA	NA	NA	PSS23569.1|1.99e-56|Protein Shroom3 like [Actinidia chinensis var. chinensis]	NA	NA
AVa15g00685	1.58	3.45	3.48	3.1	1.79	2.52	0.46	0.57	1.1	1.57	1.55	1.18	NA	NA	K15015//solute carrier family 32 (vesicular inhibitory amino acid transporter);K15255//ATP-dependent DNA helicase PIF1 [EC:5.6.2.3];K20603//mitogen-activated protein kinase kinase 2 [EC:2.7.12.2]+ko04016//MAPK signaling pathway - plant	PSR98503.1|0.0|IQ domain-containing protein [Actinidia chinensis var. chinensis]	GO:0005622//intracellular anatomical structure;GO:0043227//membrane-bounded organelle;GO:0043231//intracellular membrane-bounded organelle;GO:0043226//organelle;GO:0043229//intracellular organelle;GO:0110165//cellular anatomical entity;GO:0005634//nucleus;	sp|Q9LFA4|IQM3_ARATH/1.35e-190/IQ domain-containing protein IQM3 OS=Arabidopsis thaliana OX=3702 GN=IQM3 PE=2 SV=1
AVa15g00758	2.99	4.87	2.11	3.31	3.77	4.1	1.29	1.11	2.04	2.74	2.57	2.71	NA	NA	K15407//queuine tRNA-ribosyltransferase accessory subunit;K15407//queuine tRNA-ribosyltransferase accessory subunit;K10661//E3 ubiquitin-protein ligase MARCH6 [EC:2.3.2.27]+ko04141//Protein processing in endoplasmic reticulum;K15407//queuine tRNA-ribosyltransferase accessory subunit	PSS23714.1|0.0|E3 ubiquitin-protein like [Actinidia chinensis var. chinensis]	GO:0110165//cellular anatomical entity;GO:0016020//membrane;GO:0031224//intrinsic component of membrane;GO:0016021//integral component of membrane;GO:0046872//metal ion binding;GO:0046914//transition metal ion binding;GO:0003824//catalytic activity;GO:0043169//cation binding;GO:0008270//zinc ion binding;GO:0043167//ion binding;GO:0005488//binding;GO:0016874//ligase activity;	NA
AVa15g00843	7.99	7.43	30.48	13.55	7.5	19.72	2.57	3.96	3.09	8.84	8.53	5.72	NA	NA	K03841//fructose-1,6-bisphosphatase I [EC:3.1.3.11]+ko00010//Glycolysis / Gluconeogenesis+ko00030//Pentose phosphate pathway+ko01100//Metabolic pathways+ko00051//Fructose and mannose metabolism+ko01110//Biosynthesis of secondary metabolites+ko00710//Carbon fixation in photosynthetic organisms+ko01200//Carbon metabolism	PSS09841.1|5.05e-291|Fructose-1,6-bisphosphatase [Actinidia chinensis var. chinensis]	GO:0009058//biosynthetic process;GO:0008152//metabolic process;GO:0005986//sucrose biosynthetic process;GO:0005985//sucrose metabolic process;GO:0006000//fructose metabolic process;GO:0005996//monosaccharide metabolic process;GO:0006796//phosphate-containing compound metabolic process;GO:0044281//small molecule metabolic process;GO:0071704//organic substance metabolic process;GO:0019637//organoph…	sp|P46275|F16P1_PEA/8.29e-243/Fructose-1,6-bisphosphatase, chloroplastic OS=Pisum sativum OX=3888 GN=FBP PE=1 SV=2
AVa15g00864	23.01	23.39	63.4	22.96	20.15	51.64	7.95	11.77	14.78	32.16	41.92	28.65	C2C2-YABBY	Zea mays full-length cDNA clone ZM_BFb0035I10 mRNA, complete cds	K25507//high mobility group B protein, plant;K25507//high mobility group B protein, plant;K25507//high mobility group B protein, plant	PSS09810.1|2.19e-46|High mobility group B protein [Actinidia chinensis var. chinensis]	GO:0043231//intracellular membrane-bounded organelle;GO:0005634//nucleus;GO:0043226//organelle;GO:0043227//membrane-bounded organelle;GO:0005622//intracellular anatomical structure;GO:0110165//cellular anatomical entity;GO:0043229//intracellular organelle;GO:0005488//binding;GO:1901363//heterocyclic compound binding;GO:0003676//nucleic acid binding;GO:0097159//organic cyclic compound binding;GO:0…	sp|P26585|HMGL_SOYBN/6.29e-18/HMG1/2-like protein OS=Glycine max OX=3847 PE=2 SV=1
AVa15g00870	0	0	0	0	0	0	2.5	1.66	1.08	0.14	0	0.14	G2-like	NA	K00975//glucose-1-phosphate adenylyltransferase [EC:2.7.7.27]+ko01250//Biosynthesis of nucleotide sugars+ko00520//Amino sugar and nucleotide sugar metabolism+ko01100//Metabolic pathways+ko00500//Starch and sucrose metabolism+ko01110//Biosynthesis of secondary metabolites;K14491//two-component response regulator ARR-B family+ko04075//Plant hormone signal transduction	PSS23825.1|3.25e-141|Myb family transcription factor [Actinidia chinensis var. chinensis]	GO:0110165//cellular anatomical entity;GO:0043227//membrane-bounded organelle;GO:0005622//intracellular anatomical structure;GO:0043229//intracellular organelle;GO:0043226//organelle;GO:0043231//intracellular membrane-bounded organelle;GO:0005634//nucleus;GO:0005488//binding;GO:0003677//DNA binding;GO:0140110//transcription regulator activity;GO:1901363//heterocyclic compound binding;GO:0097159//…	sp|Q9SJW0|PHL7_ARATH/9.57e-32/Myb family transcription factor PHL7 OS=Arabidopsis thaliana OX=3702 GN=PHL7 PE=2 SV=1
AVa15g00898	0	0	0.22	0	0	0	4.24	3.08	0.75	0.57	0.58	0	NA	NA	NA	PSS09795.1|1.09e-129|BON1-associated protein [Actinidia chinensis var. chinensis]	GO:0006952//defense response;GO:0050896//response to stimulus;GO:0006950//response to stress;	sp|Q58FX0|BAP2_ARATH/1.96e-07/BON1-associated protein 2 OS=Arabidopsis thaliana OX=3702 GN=BAP2 PE=1 SV=1
AVa15g00944	29.92	34.8	106.96	37.89	40.24	84.53	12.22	12.98	16.94	39.77	33.1	30.58	NA	NA	K02355//elongation factor G	PSS09761.1|0.0|Elongation factor G-2 like [Actinidia chinensis var. chinensis]	GO:0043231//intracellular membrane-bounded organelle;GO:0110165//cellular anatomical entity;GO:0009536//plastid;GO:0005622//intracellular anatomical structure;GO:0043226//organelle;GO:0009507//chloroplast;GO:0005737//cytoplasm;GO:0043229//intracellular organelle;GO:0043227//membrane-bounded organelle;GO:0016787//hydrolase activity;GO:0032553//ribonucleotide binding;GO:0003924//GTPase activity;GO:…	sp|I1K0K6|EFGC2_SOYBN/0.0/Elongation factor G-2, chloroplastic OS=Glycine max OX=3847 GN=fusA2 PE=3 SV=1
AVa15g00956	1.4	1.63	1.27	1.01	1.24	3.08	0.82	0.46	0.31	0.88	2.07	0.6	NA	NA	K08176//MFS transporter, PHS family, inorganic phosphate transporter;K15078//structure-specific endonuclease subunit SLX1 [EC:3.6.1.-];K08176//MFS transporter, PHS family, inorganic phosphate transporter;K15078//structure-specific endonuclease subunit SLX1 [EC:3.6.1.-]	PSS09727.1|0.0|Phosvitin like [Actinidia chinensis var. chinensis]	NA	NA
AVa15g00987	12.13	17.94	46.48	15.06	13.35	18.4	7.9	4.26	6.08	24.36	17.75	17.99	AP2-EREBP	Malus x domestica AP2 domain class transcription factor (AP2D43) mRNA, complete cds	K09286//EREBP-like factor	ADJ67442.1|1.62e-196|ethylene response factor 13 [Actinidia deliciosa]	GO:0043226//organelle;GO:0005634//nucleus;GO:0005622//intracellular anatomical structure;GO:0043227//membrane-bounded organelle;GO:0110165//cellular anatomical entity;GO:0043231//intracellular membrane-bounded organelle;GO:0043229//intracellular organelle;GO:0005488//binding;GO:0003677//DNA binding;GO:0003700//DNA-binding transcription factor activity;GO:0003676//nucleic acid binding;GO:0097159//…	sp|Q40478|ERF5_TOBAC/9.90e-52/Ethylene-responsive transcription factor 5 OS=Nicotiana tabacum OX=4097 GN=ERF5 PE=2 SV=1
AVa15g01018	6.88	7.55	5.17	8.56	6.99	9.24	26.4	21.51	17.24	8.71	9.75	11.71	NA	NA	K00924//kinase [EC:2.7.1.-];K00924//kinase [EC:2.7.1.-]	PSS09673.1|3.28e-273|Receptor-like protein kinase, partial [Actinidia chinensis var. chinensis]	GO:0016772//transferase activity, transferring phosphorus-containing groups;GO:0140096//catalytic activity, acting on a protein;GO:0004672//protein kinase activity;GO:0036094//small molecule binding;GO:0016301//kinase activity;GO:0016740//transferase activity;GO:0032553//ribonucleotide binding;GO:0043167//ion binding;GO:0003824//catalytic activity;GO:0005488//binding;GO:1901363//heterocyclic comp…	sp|Q9LTC0|PBL19_ARATH/8.73e-159/Probable serine/threonine-protein kinase PBL19 OS=Arabidopsis thaliana OX=3702 GN=PBL19 PE=1 SV=1
AVa15g01103	36.69	64.62	148.84	70.56	37.46	82.23	15.49	10.38	19.24	39.62	38.61	35.63	NA	NA	NA	PSS09607.1|2.95e-90|Glyoxalase-like domain protein [Actinidia chinensis var. chinensis]	NA	sp|Q9LV66|Y5848_ARATH/4.62e-25/Uncharacterized protein At5g48480 OS=Arabidopsis thaliana OX=3702 GN=At5g48480 PE=1 SV=1
AVa15g01156	9.78	9.85	28.59	13.7	4.47	10.63	1.88	1.53	2.43	6.06	4.07	4.34	NA	NA	NA	PSS24177.1|0.0|Root phototropism protein [Actinidia chinensis var. chinensis]	GO:0044260//cellular macromolecule metabolic process;GO:0043170//macromolecule metabolic process;GO:0019538//protein metabolic process;GO:0009314//response to radiation;GO:0050896//response to stimulus;GO:0009628//response to abiotic stimulus;GO:0006464//cellular protein modification process;GO:0044238//primary metabolic process;GO:0043412//macromolecule modification;GO:0009638//phototropism;GO:0…	sp|Q682S0|RPT2_ARATH/9.87e-292/Root phototropism protein 2 OS=Arabidopsis thaliana OX=3702 GN=RPT2 PE=1 SV=2
AVa15g01165	0.2	1.85	0	0	0.37	0.19	11.28	2.08	3.87	0.17	0	0	NA	NA	K00799//glutathione S-transferase [EC:2.5.1.18]+ko01100//Metabolic pathways+ko00480//Glutathione metabolism	PSS09560.1|8.55e-155|Glutathione S-transferase [Actinidia chinensis var. chinensis]	GO:0006790//sulfur compound metabolic process;GO:1901564//organonitrogen compound metabolic process;GO:0043603//cellular amide metabolic process;GO:0006518//peptide metabolic process;GO:0006575//cellular modified amino acid metabolic process;GO:0006749//glutathione metabolic process;GO:0044237//cellular metabolic process;GO:0034641//cellular nitrogen compound metabolic process;GO:0009987//cellula…	sp|P25317|GSTXA_TOBAC/2.92e-114/Probable glutathione S-transferase parA OS=Nicotiana tabacum OX=4097 GN=PARA PE=2 SV=1
AVa15g01424	0.34	0.69	0.34	0.65	0.75	0.99	2.39	0.8	1.93	0.39	0.2	0.69	NA	NA	K03539//ribonuclease P/MRP protein subunit RPP1 [EC:3.1.26.5]+ko03008//Ribosome biogenesis in eukaryotes;K22377//E3 ubiquitin-protein ligase listerin [EC:2.3.2.27]	PSS09393.1|8.92e-176|Zinc finger protein [Actinidia chinensis var. chinensis]	GO:0005622//intracellular anatomical structure;GO:0005634//nucleus;GO:0043231//intracellular membrane-bounded organelle;GO:0043229//intracellular organelle;GO:0043226//organelle;GO:0110165//cellular anatomical entity;GO:0043227//membrane-bounded organelle;GO:0005488//binding;GO:0005543//phospholipid binding;GO:0008289//lipid binding;	sp|O82117|CO3_ORYSJ/1.13e-08/Zinc finger protein CO3 OS=Oryza sativa subsp. japonica OX=39947 GN=CO3 PE=2 SV=1
AVa15g01431	0	0	0.46	0.18	0.36	0.34	1.13	2.92	0.45	0	0.26	0.1	NA	NA	K04079//molecular chaperone HtpG+ko04141//Protein processing in endoplasmic reticulum+ko04626//Plant-pathogen interaction	RYR06588.1|1.80e-120|hypothetical protein Ahy_B05g073905 [Arachis hypogaea]	GO:0006457//protein folding;GO:0009987//cellular process;GO:0097159//organic cyclic compound binding;GO:0051082//unfolded protein binding;GO:0043167//ion binding;GO:1901363//heterocyclic compound binding;GO:0000166//nucleotide binding;GO:0005524//ATP binding;GO:0035639//purine ribonucleoside triphosphate binding;GO:1901265//nucleoside phosphate binding;GO:0032559//adenyl ribonucleotide binding;GO…	sp|P36182|HSP82_TOBAC/1.16e-122/Heat shock protein 82 (Fragment) OS=Nicotiana tabacum OX=4097 GN=HSP82 PE=2 SV=1
AVa15g01452	11.32	11.88	7.06	12.45	11.62	8.22	24.91	18.47	18.09	5.81	7.03	8.1	NA	NA	K01950//NAD+ synthase (glutamine-hydrolysing) [EC:6.3.5.1]+ko01240//Biosynthesis of cofactors+ko01100//Metabolic pathways+ko00760//Nicotinate and nicotinamide metabolism;K01950//NAD+ synthase (glutamine-hydrolysing) [EC:6.3.5.1]+ko01240//Biosynthesis of cofactors+ko01100//Metabolic pathways+ko00760//Nicotinate and nicotinamide metabolism;K01950//NAD+ synthase (glutamine-hydrolysing) [EC:6.3.5.1]+…	PSS19257.1|0.0|Glutamine-dependent NAD(+) synthetase [Actinidia chinensis var. chinensis]	GO:0009058//biosynthetic process;GO:1901566//organonitrogen compound biosynthetic process;GO:0006753//nucleoside phosphate metabolic process;GO:0072525//pyridine-containing compound biosynthetic process;GO:0009117//nucleotide metabolic process;GO:0006793//phosphorus metabolic process;GO:0034641//cellular nitrogen compound metabolic process;GO:0006796//phosphate-containing compound metabolic proce…	sp|Q9C723|NADE_ARATH/0.0/Glutamine-dependent NAD(+) synthetase OS=Arabidopsis thaliana OX=3702 GN=At1g55090 PE=2 SV=1
AVa16g00018	0.36	0.5	0.51	0.62	0.94	0.94	2.85	0.95	0.57	0.7	0.12	0.59	NA	NA	NA	PSS07233.1|2.35e-142|Aspartate--tRNA ligase [Actinidia chinensis var. chinensis]	GO:0016874//ligase activity;GO:0003824//catalytic activity;	NA
AVa16g00069	6.45	5.75	1.93	2.71	4.89	5.5	12.68	8.52	9.21	5.29	4.57	4.94	NA	NA	K02729//20S proteasome subunit alpha 5 [EC:3.4.25.1]+ko03050//Proteasome;K02729//20S proteasome subunit alpha 5 [EC:3.4.25.1]+ko03050//Proteasome	PSS18145.1|8.82e-167|Proteasome subunit alpha type-5 [Actinidia chinensis var. chinensis]	GO:0044257//cellular protein catabolic process;GO:0044267//cellular protein metabolic process;GO:0043161//proteasome-mediated ubiquitin-dependent protein catabolic process;GO:0043170//macromolecule metabolic process;GO:0006511//ubiquitin-dependent protein catabolic process;GO:0051603//proteolysis involved in cellular protein catabolic process;GO:0044248//cellular catabolic process;GO:0044238//pri…	sp|Q9M4T8|PSA5_SOYBN/2.76e-167/Proteasome subunit alpha type-5 OS=Glycine max OX=3847 GN=PAE1 PE=2 SV=1
AVa16g00105	2.29	4.43	5.01	2.71	3.3	2.24	7.56	5.07	1.99	0.72	0.73	1.27	NA	NA	NA	PSS07311.1|7.05e-116|Amyotrophic lateral sclerosis 2 chromosomal region candidate protein [Actinidia chinensis var. chinensis]	GO:0110165//cellular anatomical entity;GO:0043229//intracellular organelle;GO:0043226//organelle;GO:0005622//intracellular anatomical structure;GO:0043228//non-membrane-bounded organelle;GO:0043232//intracellular non-membrane-bounded organelle;GO:0005840//ribosome;GO:0016740//transferase activity;GO:0016301//kinase activity;GO:0016772//transferase activity, transferring phosphorus-containing grou…	NA
AVa16g00107	0.29	0.07	0.07	0.07	0.14	0	1.82	0.78	0.82	0.19	0.26	0.06	NA	NA	K00924//kinase [EC:2.7.1.-]	PSS07313.1|3.55e-292|Receptor-like protein kinase [Actinidia chinensis var. chinensis]	GO:0097367//carbohydrate derivative binding;GO:0030554//adenyl nucleotide binding;GO:0032555//purine ribonucleotide binding;GO:0097159//organic cyclic compound binding;GO:0004672//protein kinase activity;GO:1901363//heterocyclic compound binding;GO:0005488//binding;GO:0140096//catalytic activity, acting on a protein;GO:1901265//nucleoside phosphate binding;GO:0043168//anion binding;GO:0016772//tr…	sp|Q9ZUF4|RIPK_ARATH/1.89e-183/Serine/threonine-protein kinase RIPK OS=Arabidopsis thaliana OX=3702 GN=RIPK PE=1 SV=1
AVa16g00119	0.94	0.41	1.64	0.82	0.68	2.25	0.38	0.33	0.59	2.17	1.18	1.34	NA	Regulator of chromosome condensation (RCC1) family protein (best arabidopsis hit)	K06630//14-3-3 protein epsilon;K17987//next to BRCA1 gene 1 protein;K06630//14-3-3 protein epsilon;K17987//next to BRCA1 gene 1 protein	PSS18092.1|1.41e-237|Protein Brevis radix-like [Actinidia chinensis var. chinensis]	GO:0043231//intracellular membrane-bounded organelle;GO:0110165//cellular anatomical entity;GO:0005622//intracellular anatomical structure;GO:0043226//organelle;GO:0005634//nucleus;GO:0043229//intracellular organelle;GO:0043227//membrane-bounded organelle;	sp|Q8GYL9|BRXL2_ARATH/9.74e-160/Protein Brevis radix-like 2 OS=Arabidopsis thaliana OX=3702 GN=BRXL2 PE=2 SV=1
AVa16g00157	21.51	24.17	0.99	6.98	24.47	5	31.03	49.95	42.59	9.51	5.66	31.95	NA	NA	K13248//pyridoxal phosphate phosphatase PHOSPHO2 [EC:3.1.3.74]+ko00750//Vitamin B6 metabolism+ko01240//Biosynthesis of cofactors+ko01100//Metabolic pathways;K13248//pyridoxal phosphate phosphatase PHOSPHO2 [EC:3.1.3.74]+ko00750//Vitamin B6 metabolism+ko01240//Biosynthesis of cofactors+ko01100//Metabolic pathways	PSS07362.1|7.10e-204|Inorganic pyrophosphatase [Actinidia chinensis var. chinensis]	GO:0016788//hydrolase activity, acting on ester bonds;GO:0043167//ion binding;GO:0005488//binding;GO:0016791//phosphatase activity;GO:0046872//metal ion binding;GO:0016787//hydrolase activity;GO:0043169//cation binding;GO:0042578//phosphoric ester hydrolase activity;GO:0003824//catalytic activity;	sp|Q67YC0|PPSP1_ARATH/1.62e-131/Inorganic pyrophosphatase 1 OS=Arabidopsis thaliana OX=3702 GN=PS2 PE=1 SV=1
AVa16g00217	16.74	31.15	0	16.2	20.78	1.22	133.08	130.88	124.37	6.31	4.75	17.67	NA	NA	K09873//aquaporin TIP	PSS07415.1|1.24e-167|Aquaporin TIP2-1 like [Actinidia chinensis var. chinensis]	GO:0031224//intrinsic component of membrane;GO:0110165//cellular anatomical entity;GO:0016021//integral component of membrane;GO:0016020//membrane;GO:0022803//passive transmembrane transporter activity;GO:0022857//transmembrane transporter activity;GO:0015267//channel activity;GO:0005215//transporter activity;	sp|Q41951|TIP21_ARATH/5.78e-143/Aquaporin TIP2-1 OS=Arabidopsis thaliana OX=3702 GN=TIP2-1 PE=1 SV=2
AVa16g00236	8.18	8.71	9.37	7.02	6.83	12.62	9.55	20.86	22.65	9.24	8.51	7.68	NA	NA	K09580//protein disulfide-isomerase A1 [EC:5.3.4.1]+ko04141//Protein processing in endoplasmic reticulum	PSS07434.1|0.0|Protein disulfide isomerase-like [Actinidia chinensis var. chinensis]	GO:0034976//response to endoplasmic reticulum stress;GO:0051716//cellular response to stimulus;GO:0033554//cellular response to stress;GO:0009987//cellular process;GO:0006950//response to stress;GO:0050896//response to stimulus;GO:0006457//protein folding;GO:0016020//membrane;GO:0043227//membrane-bounded organelle;GO:0005737//cytoplasm;GO:0110165//cellular anatomical entity;GO:0043226//organelle;…	sp|Q66GQ3|PDI16_ARATH/7.49e-235/Protein disulfide isomerase-like 1-6 OS=Arabidopsis thaliana OX=3702 GN=PDIL1-6 PE=2 SV=1
AVa16g00243	0.35	1.5	0.44	0.24	0.99	0.8	0.93	3	2.76	0.3	0.23	0.91	NA	NA	K03453//bile acid:Na+ symporter, BASS family;K03453//bile acid:Na+ symporter, BASS family	PSS17917.1|1.22e-208|IST1-like protein [Actinidia chinensis var. chinensis]	GO:0071702//organic substance transport;GO:0008104//protein localization;GO:0051179//localization;GO:0015031//protein transport;GO:0006810//transport;GO:0045184//establishment of protein localization;GO:0033036//macromolecule localization;GO:0071705//nitrogen compound transport;GO:0051234//establishment of localization;GO:0003824//catalytic activity;GO:0016787//hydrolase activity;	NA
AVa16g00394	11.07	44.76	19.4	24.45	5.55	27.92	7.68	11.32	16.63	50.77	15.17	44.23	NA	NA	K10839//UV excision repair protein RAD23+ko04141//Protein processing in endoplasmic reticulum+ko03420//Nucleotide excision repair	PSS07590.1|1.18e-64|Nuclear pore complex protein [Actinidia chinensis var. chinensis]	NA	NA
AVa16g00743	0.23	0.44	0.68	0.43	0.22	0	4.25	3.66	0	0.2	0	0	NA	NA	K02183//calmodulin+ko04016//MAPK signaling pathway - plant+ko04626//Plant-pathogen interaction+ko04070//Phosphatidylinositol signaling system	PSS07924.1|2.11e-111|Calcium-binding protein CML47 [Actinidia chinensis var. chinensis]	GO:0016020//membrane;GO:0031224//intrinsic component of membrane;GO:0016021//integral component of membrane;GO:0110165//cellular anatomical entity;GO:0043169//cation binding;GO:0005509//calcium ion binding;GO:0043167//ion binding;GO:0046872//metal ion binding;GO:0005488//binding;	sp|Q9MBG5|CML45_ARATH/1.35e-18/Probable calcium-binding protein CML45 OS=Arabidopsis thaliana OX=3702 GN=CML45 PE=2 SV=1
AVa16g00760	0.14	0.2	0.14	0	0.03	0.07	0.77	0.34	0.27	0.03	0.35	0.03	NA	NA	K13435//serine/threonine-protein kinase Pto+ko04626//Plant-pathogen interaction;K13430//serine/threonine-protein kinase PBS1 [EC:2.7.11.1]+ko04626//Plant-pathogen interaction	PSS07942.1|0.0|Receptor-like protein kinase [Actinidia chinensis var. chinensis]	GO:0016021//integral component of membrane;GO:0016020//membrane;GO:0110165//cellular anatomical entity;GO:0031224//intrinsic component of membrane;GO:0043167//ion binding;GO:0032553//ribonucleotide binding;GO:0017076//purine nucleotide binding;GO:0036094//small molecule binding;GO:0016772//transferase activity, transferring phosphorus-containing groups;GO:0016773//phosphotransferase activity, alc…	sp|Q9FLJ8|Y5613_ARATH/0.0/Probable receptor-like protein kinase At5g61350 OS=Arabidopsis thaliana OX=3702 GN=At5g61350 PE=2 SV=1
AVa16g00829	14.32	19.72	15.36	12.92	14.69	21.24	6.98	7.38	10.19	17.47	37.88	16.46	NA	NA	K23280//rhamnogalacturonan I rhamnosyltransferase [EC:2.4.1.351]	PSS08018.1|0.0|GDP-fucose protein O-fucosyltransferase protein [Actinidia chinensis var. chinensis]	GO:0019318//hexose metabolic process;GO:0005996//monosaccharide metabolic process;GO:0044238//primary metabolic process;GO:0008152//metabolic process;GO:0044281//small molecule metabolic process;GO:0006004//fucose metabolic process;GO:0071704//organic substance metabolic process;GO:0005975//carbohydrate metabolic process;GO:0031224//intrinsic component of membrane;GO:0110165//cellular anatomical …	sp|Q4V398|RRT1_ARATH/4.10e-284/Rhamnogalacturonan I rhamnosyltransferase 1 OS=Arabidopsis thaliana OX=3702 GN=RRT1 PE=1 SV=1
AVa16g00893	20.44	26.23	29.65	25.1	24.57	33.51	4.56	4.91	7.01	13.84	18.06	11.34	NA	NA	K00696//sucrose-phosphate synthase [EC:2.4.1.14]+ko01100//Metabolic pathways+ko00500//Starch and sucrose metabolism+ko01110//Biosynthesis of secondary metabolites;K00696//sucrose-phosphate synthase [EC:2.4.1.14]+ko01100//Metabolic pathways+ko00500//Starch and sucrose metabolism+ko01110//Biosynthesis of secondary metabolites	AAL86360.1|0.0|sucrose phosphate synthase [Actinidia chinensis]	GO:0009058//biosynthetic process;GO:0009312//oligosaccharide biosynthetic process;GO:0005985//sucrose metabolic process;GO:0046351//disaccharide biosynthetic process;GO:0005975//carbohydrate metabolic process;GO:0016051//carbohydrate biosynthetic process;GO:0005986//sucrose biosynthetic process;GO:0009987//cellular process;GO:0044237//cellular metabolic process;GO:0008152//metabolic process;GO:00…	sp|O22060|SPSA1_CITUN/0.0/Probable sucrose-phosphate synthase 1 OS=Citrus unshiu OX=55188 GN=SPS1 PE=2 SV=1
AVa16g00913	0.05	0.2	0.18	0.05	0.11	0.15	4.13	2.46	0.27	0.13	0.02	0	NA	NA	K17550//protein phosphatase 1 regulatory subunit 7;K18819//inositol 3-alpha-galactosyltransferase [EC:2.4.1.123]+ko01100//Metabolic pathways+ko00052//Galactose metabolism;K13466//EIX receptor 1/2+ko04626//Plant-pathogen interaction	PSR86660.1|0.0|LRR receptor-like serine/threonine-protein kinase [Actinidia chinensis var. chinensis]	GO:0071944//cell periphery;GO:0005886//plasma membrane;GO:0110165//cellular anatomical entity;GO:0016020//membrane;GO:0031224//intrinsic component of membrane;GO:0016021//integral component of membrane;GO:0016740//transferase activity;GO:0016301//kinase activity;GO:0016772//transferase activity, transferring phosphorus-containing groups;GO:0003824//catalytic activity;	sp|Q9SKK2|RLP21_ARATH/6.84e-18/Receptor like protein 21 OS=Arabidopsis thaliana OX=3702 GN=RLP21 PE=3 SV=2
AVa16g00928	0.11	0	0.11	0	0.19	0.18	3.46	1.32	0.28	0.14	0.04	0.1	NA	NA	K17550//protein phosphatase 1 regulatory subunit 7;K18819//inositol 3-alpha-galactosyltransferase [EC:2.4.1.123]+ko01100//Metabolic pathways+ko00052//Galactose metabolism;K13466//EIX receptor 1/2+ko04626//Plant-pathogen interaction;K17550//protein phosphatase 1 regulatory subunit 7;K18819//inositol 3-alpha-galactosyltransferase [EC:2.4.1.123]+ko01100//Metabolic pathways+ko00052//Galactose metabol…	PSR86660.1|0.0|LRR receptor-like serine/threonine-protein kinase [Actinidia chinensis var. chinensis]	GO:0005886//plasma membrane;GO:0071944//cell periphery;GO:0016020//membrane;GO:0110165//cellular anatomical entity;GO:0031224//intrinsic component of membrane;GO:0016021//integral component of membrane;GO:0003824//catalytic activity;GO:0016772//transferase activity, transferring phosphorus-containing groups;GO:0016301//kinase activity;GO:0016740//transferase activity;	sp|F4I9S3|RLP9A_ARATH/1.30e-25/Receptor-like protein 9a OS=Arabidopsis thaliana OX=3702 GN=RLP9A PE=2 SV=1
AVa16g00938	0.09	0.12	0.19	0.16	0	0	2.32	1.91	0.01	0.23	0	0.01	NA	NA	K17550//protein phosphatase 1 regulatory subunit 7;K18819//inositol 3-alpha-galactosyltransferase [EC:2.4.1.123]+ko01100//Metabolic pathways+ko00052//Galactose metabolism;K13466//EIX receptor 1/2+ko04626//Plant-pathogen interaction;K17550//protein phosphatase 1 regulatory subunit 7;K18819//inositol 3-alpha-galactosyltransferase [EC:2.4.1.123]+ko01100//Metabolic pathways+ko00052//Galactose metabol…	PSR86660.1|0.0|LRR receptor-like serine/threonine-protein kinase [Actinidia chinensis var. chinensis]	GO:0016020//membrane;GO:0031224//intrinsic component of membrane;GO:0071944//cell periphery;GO:0016021//integral component of membrane;GO:0110165//cellular anatomical entity;GO:0005886//plasma membrane;GO:0003824//catalytic activity;GO:0016772//transferase activity, transferring phosphorus-containing groups;GO:0016301//kinase activity;GO:0016740//transferase activity;	sp|Q9SKK2|RLP21_ARATH/4.11e-25/Receptor like protein 21 OS=Arabidopsis thaliana OX=3702 GN=RLP21 PE=3 SV=2
AVa16g00975	6.75	6.57	1.05	7.13	8.4	5.23	1.07	0.47	3.42	3.49	11.63	5.75	NA	NA	K13065//shikimate O-hydroxycinnamoyltransferase [EC:2.3.1.133]+ko01100//Metabolic pathways+ko01110//Biosynthesis of secondary metabolites+ko00940//Phenylpropanoid biosynthesis+ko00941//Flavonoid biosynthesis+ko00945//Stilbenoid, diarylheptanoid and gingerol biosynthesis	PSS26339.1|2.67e-286|Spermidine hydroxycinnamoyl transferase [Actinidia chinensis var. chinensis]	GO:0016747//acyltransferase activity, transferring groups other than amino-acyl groups;GO:0016740//transferase activity;GO:0003824//catalytic activity;GO:0016746//acyltransferase activity;	sp|O64470|SHT_ARATH/2.07e-157/Spermidine hydroxycinnamoyl transferase OS=Arabidopsis thaliana OX=3702 GN=SHT PE=1 SV=1
AVa16g01060	3.08	4.43	2.22	2.69	2.82	1.58	19.91	9.28	6.49	2.23	1.89	1.7	NA	NA	K08679//UDP-glucuronate 4-epimerase [EC:5.1.3.6]+ko01250//Biosynthesis of nucleotide sugars+ko01240//Biosynthesis of cofactors+ko00520//Amino sugar and nucleotide sugar metabolism+ko01100//Metabolic pathways+ko00053//Ascorbate and aldarate metabolism	PSS08210.1|2.94e-310|UDP-glucuronate 4-epimerase [Actinidia chinensis var. chinensis]	GO:0110165//cellular anatomical entity;GO:0031224//intrinsic component of membrane;GO:0016020//membrane;GO:0016021//integral component of membrane;	sp|Q9M0B6|GAE1_ARATH/5.12e-278/UDP-glucuronate 4-epimerase 1 OS=Arabidopsis thaliana OX=3702 GN=GAE1 PE=1 SV=1
AVa16g01177	0	0	0	0	0	0	0.8	0.8	0.77	0.09	0.18	0	NA	NA	NA	PSS08200.1|6.17e-252|ALA-interacting subunit like [Actinidia chinensis var. chinensis]	GO:0110165//cellular anatomical entity;GO:0031224//intrinsic component of membrane;GO:0016020//membrane;GO:0016021//integral component of membrane;	sp|Q9LTW0|ALIS1_ARATH/3.03e-163/ALA-interacting subunit 1 OS=Arabidopsis thaliana OX=3702 GN=ALIS1 PE=1 SV=1
AVa17g00005	0.6	1.23	0.7	0.29	0.8	1.32	0.07	0.29	0.43	0.72	0.75	2.56	G2-like	NA	K00975//glucose-1-phosphate adenylyltransferase [EC:2.7.7.27]+ko01250//Biosynthesis of nucleotide sugars+ko00520//Amino sugar and nucleotide sugar metabolism+ko01100//Metabolic pathways+ko00500//Starch and sucrose metabolism+ko01110//Biosynthesis of secondary metabolites;K14491//two-component response regulator ARR-B family+ko04075//Plant hormone signal transduction	PSS06285.1|6.73e-277|Myb family transcription factor [Actinidia chinensis var. chinensis]	GO:0005622//intracellular anatomical structure;GO:0005634//nucleus;GO:0043231//intracellular membrane-bounded organelle;GO:0110165//cellular anatomical entity;GO:0043226//organelle;GO:0043229//intracellular organelle;GO:0043227//membrane-bounded organelle;GO:0003700//DNA-binding transcription factor activity;GO:1901363//heterocyclic compound binding;GO:0005488//binding;GO:0140110//transcription r…	sp|E5L8F7|IPN2_LOTJA/2.25e-107/Myb family transcription factor IPN2 OS=Lotus japonicus OX=34305 GN=IPN2 PE=1 SV=1
AVa17g00067	1.22	2.71	1	1.69	1.48	1.51	3.66	3.55	4.69	1.61	2.31	1.9	NA	NA	K08819//cyclin-dependent kinase 12/13 [EC:2.7.11.22 2.7.11.23]	PSS16179.1|0.0|Serine/threonine-protein kinase [Actinidia chinensis var. chinensis]	GO:0030554//adenyl nucleotide binding;GO:0035639//purine ribonucleoside triphosphate binding;GO:0017076//purine nucleotide binding;GO:0097367//carbohydrate derivative binding;GO:0032559//adenyl ribonucleotide binding;GO:0016301//kinase activity;GO:0016740//transferase activity;GO:0043167//ion binding;GO:0016773//phosphotransferase activity, alcohol group as acceptor;GO:1901363//heterocyclic compo…	sp|F4I114|Y1960_ARATH/1.65e-213/Probable serine/threonine-protein kinase At1g09600 OS=Arabidopsis thaliana OX=3702 GN=At1g09600 PE=3 SV=1
AVa17g00109	2.21	0.92	0	0	1.28	0.55	0	0.33	0.16	0.81	1	1.46	NA	Oryza sativa Japonica Group cultivar Taipei 309 E3 ligase (BBI1) gene, complete cds.	K11982//E3 ubiquitin-protein ligase RNF115/126 [EC:2.3.2.27];K19041//E3 ubiquitin-protein ligase RNF38/44 [EC:2.3.2.27]	PSS05629.1|2.73e-155|RING finger protein [Actinidia chinensis var. chinensis]	GO:1901565//organonitrogen compound catabolic process;GO:0044267//cellular protein metabolic process;GO:0044260//cellular macromolecule metabolic process;GO:0044237//cellular metabolic process;GO:0009987//cellular process;GO:0030163//protein catabolic process;GO:0008152//metabolic process;GO:0006508//proteolysis;GO:0071704//organic substance metabolic process;GO:0043632//modification-dependent ma…	sp|P0CH30|RING1_GOSHI/9.41e-12/E3 ubiquitin-protein ligase RING1 OS=Gossypium hirsutum OX=3635 GN=RING1 PE=1 SV=1
AVa17g00146	2.22	1.96	0.8	2.26	1.71	1.61	0.91	0.52	0.8	2.21	2.23	1.17	NA	ABC-2 type transporter family protein (best arabidopsis hit)	K22484//transcriptional regulator CBF1;K05681//ATP-binding cassette, subfamily G (WHITE), member 2+ko02010//ABC transporters	PSS05655.1|5.13e-133|Transcription factor bHLH30 like [Actinidia chinensis var. chinensis]	GO:0043229//intracellular organelle;GO:0110165//cellular anatomical entity;GO:0005634//nucleus;GO:0043231//intracellular membrane-bounded organelle;GO:0031224//intrinsic component of membrane;GO:0016020//membrane;GO:0005622//intracellular anatomical structure;GO:0043227//membrane-bounded organelle;GO:0043226//organelle;GO:0016021//integral component of membrane;GO:0030554//adenyl nucleotide bindi…	sp|Q9S7Y1|BH030_ARATH/9.25e-14/Transcription factor bHLH30 OS=Arabidopsis thaliana OX=3702 GN=BHLH30 PE=1 SV=1
AVa17g00213	0.8	2.85	0.45	1.45	0.61	0.3	14.73	16.07	12.93	1.4	1.25	0.73	NA	NA	K03327//multidrug resistance protein, MATE family;K13420//LRR receptor-like serine/threonine-protein kinase FLS2 [EC:2.7.11.1]+ko04016//MAPK signaling pathway - plant+ko04626//Plant-pathogen interaction;K13416//brassinosteroid insensitive 1-associated receptor kinase 1 [EC:2.7.10.1 2.7.11.1]+ko04016//MAPK signaling pathway - plant+ko04626//Plant-pathogen interaction+ko04075//Plant hormone signal …	PSS05714.1|0.0|G-type lectin S-receptor-like serine/threonine-protein kinase [Actinidia chinensis var. chinensis]	GO:0008037//cell recognition;GO:0032501//multicellular organismal process;GO:0009856//pollination;GO:0022414//reproductive process;GO:0044706//multi-multicellular organism process;GO:0000003//reproduction;GO:0009987//cellular process;GO:0007154//cell communication;GO:0048544//recognition of pollen;GO:0009875//pollen-pistil interaction;GO:0016021//integral component of membrane;GO:0031224//intrins…	sp|O64477|Y2913_ARATH/4.35e-273/G-type lectin S-receptor-like serine/threonine-protein kinase At2g19130 OS=Arabidopsis thaliana OX=3702 GN=At2g19130 PE=2 SV=1
AVa17g00298	1.77	3.93	3.26	1.26	1.41	2.73	0.79	0.39	0.38	4.67	2.8	2.59	NA	NA	NA	PSS05777.1|5.77e-131|B-box zinc finger protein [Actinidia chinensis var. chinensis]	GO:0005488//binding;GO:0043169//cation binding;GO:0043167//ion binding;GO:0008270//zinc ion binding;GO:0046872//metal ion binding;GO:0046914//transition metal ion binding;	sp|Q9LRM4|MIP1B_ARATH/2.62e-11/B-box domain protein 31 OS=Arabidopsis thaliana OX=3702 GN=MIP1B PE=2 SV=1
AVa17g00323	0	0	1.1	2.57	0	0	4.68	6.04	3.22	0.47	0.47	0.93	NA	NA	K01179//endoglucanase [EC:3.2.1.4]+ko01100//Metabolic pathways+ko00500//Starch and sucrose metabolism;K12135//zinc finger protein CONSTANS+ko04712//Circadian rhythm - plant	PSS05798.1|1.16e-86|B-box domain protein [Actinidia chinensis var. chinensis]	GO:0046914//transition metal ion binding;GO:0043169//cation binding;GO:0043167//ion binding;GO:0005488//binding;GO:0008270//zinc ion binding;GO:0046872//metal ion binding;	sp|Q1G3I2|MIP1A_ARATH/3.20e-30/B-box domain protein 30 OS=Arabidopsis thaliana OX=3702 GN=MIP1A PE=1 SV=1
AVa17g00467	0	0	0	0	0	0	6.06	1.37	0	0	0	0	NA	NA	NA	PSS05910.1|5.19e-21|Immunoglobulin superfamily member 5 like [Actinidia chinensis var. chinensis]	GO:0016021//integral component of membrane;GO:0016020//membrane;GO:0031224//intrinsic component of membrane;GO:0110165//cellular anatomical entity;	NA
AVa17g00469	0	0	0	0	0	0	2.72	0	0.24	0	0	0	NA	NA	NA	PSS05909.1|1.79e-34|Loricrin-like [Actinidia chinensis var. chinensis]	GO:0031224//intrinsic component of membrane;GO:0110165//cellular anatomical entity;GO:0016020//membrane;GO:0016021//integral component of membrane;	NA
AVa17g00544	0.91	1.72	0	1.32	0.45	0	5.75	1.5	0.49	1	0	0	NA	NA	NA	PSS06461.1|3.30e-106|Ankyrin repeat domain-containing protein [Actinidia chinensis var. chinensis]	GO:0016020//membrane;GO:0016021//integral component of membrane;GO:0110165//cellular anatomical entity;GO:0031224//intrinsic component of membrane;	NA
AVa17g00609	2.44	1.28	0.58	2.43	1.13	1.72	6.77	5.22	3.83	1.24	1.9	1.91	NA	NA	K13429//chitin elicitor receptor kinase 1+ko04626//Plant-pathogen interaction;K13429//chitin elicitor receptor kinase 1+ko04626//Plant-pathogen interaction	PSS05941.1|0.0|LysM domain receptor-like kinase [Actinidia chinensis var. chinensis]	GO:0006950//response to stress;GO:0098542//defense response to other organism;GO:0044419//biological process involved in interspecies interaction between organisms;GO:0002376//immune system process;GO:0009605//response to external stimulus;GO:0045087//innate immune response;GO:0006955//immune response;GO:0006952//defense response;GO:0051707//response to other organism;GO:0043207//response to exte…	sp|Q6UD73|LYK3_MEDTR/2.22e-252/LysM domain receptor-like kinase 3 OS=Medicago truncatula OX=3880 GN=LYK3 PE=1 SV=1
AVa17g00827	1.25	4.55	3.53	5.8	6.28	0	14.72	15.13	5.7	5.86	0	4.16	NA	NA	K03671//thioredoxin 1	PSS06164.1|2.69e-71|Thioredoxin-like protein [Actinidia chinensis var. chinensis]	NA	sp|Q8LDI5|CXXS1_ARATH/2.28e-50/Thioredoxin-like protein CXXS1 OS=Arabidopsis thaliana OX=3702 GN=CXXS1 PE=2 SV=2
AVa17g00861	0.1	0.11	0.08	0.04	0.04	0	0.87	0.74	0.77	0.13	0.2	0.07	NA	NA	K04733//interleukin-1 receptor-associated kinase 4 [EC:2.7.11.1];K20606//mitogen-activated protein kinase kinase kinase ANP1 [EC:2.7.11.25]+ko04016//MAPK signaling pathway - plant;K24104//GPN-loop GTPase	PSS06298.1|0.0|G-type lectin S-receptor-like serine/threonine-protein kinase [Actinidia chinensis var. chinensis]	GO:0032501//multicellular organismal process;GO:0009856//pollination;GO:0009987//cellular process;GO:0007154//cell communication;GO:0022414//reproductive process;GO:0044706//multi-multicellular organism process;GO:0000003//reproduction;GO:0008037//cell recognition;GO:0048544//recognition of pollen;GO:0009875//pollen-pistil interaction;GO:0110165//cellular anatomical entity;GO:0016020//membrane;GO…	sp|O81832|Y4729_ARATH/5.85e-262/G-type lectin S-receptor-like serine/threonine-protein kinase At4g27290 OS=Arabidopsis thaliana OX=3702 GN=At4g27290 PE=3 SV=4
AVa17g00899	0.2	0.3	0	0.33	0.24	0.27	1.39	1.09	0.88	0.07	0.43	0.39	NA	LRR and NB-ARC domains-containing disease resistance protein (best arabidopsis hit)	K13459//disease resistance protein RPS2+ko04626//Plant-pathogen interaction	PSS06308.1|0.0|Disease resistance protein [Actinidia chinensis var. chinensis]	GO:0016020//membrane;GO:0110165//cellular anatomical entity;GO:0016021//integral component of membrane;GO:0031224//intrinsic component of membrane;GO:0036094//small molecule binding;GO:0030554//adenyl nucleotide binding;GO:0032559//adenyl ribonucleotide binding;GO:0097367//carbohydrate derivative binding;GO:0005488//binding;GO:1901265//nucleoside phosphate binding;GO:0000166//nucleotide binding;G…	sp|P60838|SUMM2_ARATH/2.71e-91/Disease resistance protein SUMM2 OS=Arabidopsis thaliana OX=3702 GN=SUMM2 PE=1 SV=1
AVa17g00925	6.6	8.82	10.82	5.67	3.79	13.69	2.7	3.78	3.81	6.21	6.4	7.9	Tify	NA	K13464//jasmonate ZIM domain-containing protein+ko04075//Plant hormone signal transduction;K13464//jasmonate ZIM domain-containing protein+ko04075//Plant hormone signal transduction;K13464//jasmonate ZIM domain-containing protein+ko04075//Plant hormone signal transduction;K13464//jasmonate ZIM domain-containing protein+ko04075//Plant hormone signal transduction	PSS06357.1|8.75e-225|Protein TIFY 4B like [Actinidia chinensis var. chinensis]	GO:0009611//response to wounding;GO:0048523//negative regulation of cellular process;GO:0009966//regulation of signal transduction;GO:0023051//regulation of signaling;GO:2000022//regulation of jasmonic acid mediated signaling pathway;GO:0070298//negative regulation of phosphorelay signal transduction system;GO:1902532//negative regulation of intracellular signal transduction;GO:0048583//regulatio…	sp|Q8GY55|TIF4B_ARATH/1.97e-51/Protein TIFY 4B OS=Arabidopsis thaliana OX=3702 GN=TIFY4B PE=1 SV=1
AVa17g00969	1.74	2.22	0	0.44	0.72	1.53	0.08	0.12	0.31	0.66	0.49	1.2	NA	NA	NA	PSS06378.1|2.60e-271|Inactive patatin-like protein [Actinidia chinensis var. chinensis]	GO:0008152//metabolic process;GO:0006629//lipid metabolic process;GO:0016042//lipid catabolic process;GO:0044238//primary metabolic process;GO:0009056//catabolic process;GO:1901575//organic substance catabolic process;GO:0071704//organic substance metabolic process;GO:0043227//membrane-bounded organelle;GO:0005622//intracellular anatomical structure;GO:0005773//vacuole;GO:0043229//intracellular o…	sp|Q93ZQ3|PLP9_ARATH/2.27e-207/Probable inactive patatin-like protein 9 OS=Arabidopsis thaliana OX=3702 GN=PLP9 PE=2 SV=1
AVa17g01051	0.06	0.05	0.09	0	0	0.06	0.73	1.1	0.98	0.05	0.16	0	NA	NA	K03549//KUP system potassium uptake protein;K03549//KUP system potassium uptake protein	PSS06235.1|0.0|Potassium transporter like [Actinidia chinensis var. chinensis]	GO:0031224//intrinsic component of membrane;GO:0016020//membrane;GO:0005886//plasma membrane;GO:0071944//cell periphery;GO:0016021//integral component of membrane;GO:0110165//cellular anatomical entity;GO:0015075//ion transmembrane transporter activity;GO:0015318//inorganic molecular entity transmembrane transporter activity;GO:0046873//metal ion transmembrane transporter activity;GO:0005215//tra…	sp|Q9M7K4|POT5_ARATH/1.57e-254/Potassium transporter 5 OS=Arabidopsis thaliana OX=3702 GN=POT5 PE=1 SV=1
AVa17g01077	1.8	1.21	0.77	0.99	0.82	0.66	5.48	4.45	2.31	0.93	0.7	0.84	NA	NA	K23002//RNA polymerase II-associated protein 3	PSS06216.1|1.65e-246|RING-H2 finger protein [Actinidia chinensis var. chinensis]	GO:0003824//catalytic activity;GO:0016740//transferase activity;GO:0140096//catalytic activity, acting on a protein;GO:0019787//ubiquitin-like protein transferase activity;GO:0004842//ubiquitin-protein transferase activity;	sp|O82239|RFI2_ARATH/7.98e-62/E3 ubiquitin-protein ligase RFI2 OS=Arabidopsis thaliana OX=3702 GN=RFI2 PE=1 SV=2
AVa17g01211	3.7	2.16	1.38	5.21	3.82	2.13	4	4.02	4.82	1.49	2.29	2.57	NA	NA	K05389//potassium channel subfamily K, other eukaryote;K05389//potassium channel subfamily K, other eukaryote	PSR83528.1|1.76e-225|Two-pore potassium channel like [Actinidia chinensis var. chinensis]	GO:0051234//establishment of localization;GO:0006811//ion transport;GO:0006813//potassium ion transport;GO:0034220//ion transmembrane transport;GO:0071805//potassium ion transmembrane transport;GO:0098662//inorganic cation transmembrane transport;GO:0065007//biological regulation;GO:0006812//cation transport;GO:0051179//localization;GO:0098655//cation transmembrane transport;GO:0030322//stabiliza…	sp|Q9S6Z8|KCO5_ARATH/2.76e-131/Two-pore potassium channel 5 OS=Arabidopsis thaliana OX=3702 GN=TPK5 PE=1 SV=1
AVa18g00169	1.69	4.48	2.22	2.05	4.75	3.98	25.25	14	12.69	3.73	5.41	6.35	NA	NA	K11592//endoribonuclease Dicer [EC:3.1.26.-];K11592//endoribonuclease Dicer [EC:3.1.26.-];K11592//endoribonuclease Dicer [EC:3.1.26.-];K11592//endoribonuclease Dicer [EC:3.1.26.-];K11592//endoribonuclease Dicer [EC:3.1.26.-];K11592//endoribonuclease Dicer [EC:3.1.26.-]	PSS04962.1|0.0|Endoribonuclease [Actinidia chinensis var. chinensis]	GO:0019222//regulation of metabolic process;GO:0010468//regulation of gene expression;GO:0090304//nucleic acid metabolic process;GO:0043170//macromolecule metabolic process;GO:0010605//negative regulation of macromolecule metabolic process;GO:0071704//organic substance metabolic process;GO:0031050//dsRNA processing;GO:0034641//cellular nitrogen compound metabolic process;GO:0065007//biological re…	sp|Q3EBC8|DCL2_ARATH/0.0/Endoribonuclease Dicer homolog 2 OS=Arabidopsis thaliana OX=3702 GN=At3g03300 PE=1 SV=2
AVa18g00170	0.87	2.82	1.06	0.7	2.35	1.01	20.57	8.36	3.54	1.02	1.54	2.24	NA	NA	K11592//endoribonuclease Dicer [EC:3.1.26.-];K11592//endoribonuclease Dicer [EC:3.1.26.-]	PSS04961.1|0.0|Endoribonuclease [Actinidia chinensis var. chinensis]	GO:0019222//regulation of metabolic process;GO:0010468//regulation of gene expression;GO:0044237//cellular metabolic process;GO:0034641//cellular nitrogen compound metabolic process;GO:0008152//metabolic process;GO:0060255//regulation of macromolecule metabolic process;GO:0090304//nucleic acid metabolic process;GO:0046483//heterocycle metabolic process;GO:0071704//organic substance metabolic proc…	sp|Q3EBC8|DCL2_ARATH/4.93e-260/Endoribonuclease Dicer homolog 2 OS=Arabidopsis thaliana OX=3702 GN=At3g03300 PE=1 SV=2
AVa18g00173	22.12	12.1	16.5	11.86	6.4	21.57	3.4	4.53	5.93	9.72	12.72	8.99	NA	NA	K23869//galactan beta-1,4-galactosyltransferase [EC:2.4.1.-]	PSS04958.1|0.0|Galactan beta-1,4-galactosyltransferase [Actinidia chinensis var. chinensis]	GO:0016020//membrane;GO:0110165//cellular anatomical entity;GO:0016021//integral component of membrane;GO:0031224//intrinsic component of membrane;GO:0003824//catalytic activity;GO:0016757//glycosyltransferase activity;GO:0016740//transferase activity;	sp|O65431|GALS3_ARATH/1.13e-211/Galactan beta-1,4-galactosyltransferase GALS3 OS=Arabidopsis thaliana OX=3702 GN=GALS3 PE=2 SV=1
AVa18g00213	0.16	0.63	0	0	0.15	0	1.01	0.58	1.54	0	0	0	NA	NA	NA	PSS04918.1|9.55e-175|UDP-4-amino-4,6-dideoxy-N-acetyl-beta-L-altrosamine transaminase [Actinidia chinensis var. chinensis]	NA	NA
AVa18g00268	2.84	1.82	2.11	2.13	2.09	1.46	4.96	5.26	4.07	2.15	3.06	1.85	NA	NA	K14685//solute carrier family 40 (iron-regulated transporter), member 1;K14685//solute carrier family 40 (iron-regulated transporter), member 1;K14685//solute carrier family 40 (iron-regulated transporter), member 1	PSS04874.1|1.74e-224|SH3 domain-containing protein [Actinidia chinensis var. chinensis]	NA	sp|Q8L7W0|SH3P3_ARATH/2.88e-172/SH3 domain-containing protein 3 OS=Arabidopsis thaliana OX=3702 GN=SH3P3 PE=1 SV=1
AVa18g00273	8.37	9.69	12.71	10.95	8.8	7.61	46.18	31.93	31.08	9.35	4.62	14.79	NA	NA	K06272//integrin-linked kinase [EC:2.7.11.1];K06272//integrin-linked kinase [EC:2.7.11.1];K06272//integrin-linked kinase [EC:2.7.11.1]	PSS04868.1|1.55e-249|Serine/threonine-protein kinase [Actinidia chinensis var. chinensis]	GO:0010468//regulation of gene expression;GO:0045944//positive regulation of transcription by RNA polymerase II;GO:0009891//positive regulation of biosynthetic process;GO:0006357//regulation of transcription by RNA polymerase II;GO:0045935//positive regulation of nucleobase-containing compound metabolic process;GO:0051252//regulation of RNA metabolic process;GO:0010604//positive regulation of mac…	sp|F4IS56|ILK1_ARATH/1.54e-89/Integrin-linked protein kinase 1 OS=Arabidopsis thaliana OX=3702 GN=ILK1 PE=1 SV=1
AVa18g00326	0	0	0	0	0	0	1.03	1.64	1.68	0	0	0	AP2-EREBP	Malus x domestica AP2 domain class transcription factor (AP2D43) mRNA, complete cds	K13433//pathogenesis-related genes transcriptional activator PTI5+ko04626//Plant-pathogen interaction	PSS04821.1|2.80e-115|Pathogenesis-related transcriptional activator like [Actinidia chinensis var. chinensis]	GO:0009873//ethylene-activated signaling pathway;GO:0000160//phosphorelay signal transduction system;GO:0010033//response to organic substance;GO:0009987//cellular process;GO:0009725//response to hormone;GO:0009723//response to ethylene;GO:0065007//biological regulation;GO:0070887//cellular response to chemical stimulus;GO:0071310//cellular response to organic substance;GO:0071495//cellular respo…	sp|O04681|PTI5_SOLLC/2.43e-48/Pathogenesis-related genes transcriptional activator PTI5 OS=Solanum lycopersicum OX=4081 GN=PTI5 PE=2 SV=1
AVa18g00363	0.57	0.81	0.21	1.27	1.38	0.3	3.39	3.57	2.96	0.35	0.64	0.41	NA	NA	K01968//3-methylcrotonyl-CoA carboxylase alpha subunit [EC:6.4.1.4]+ko00280//Valine, leucine and isoleucine degradation+ko01100//Metabolic pathways;K04427//mitogen-activated protein kinase kinase kinase 7 [EC:2.7.11.25];K04427//mitogen-activated protein kinase kinase kinase 7 [EC:2.7.11.25];K01968//3-methylcrotonyl-CoA carboxylase alpha subunit [EC:6.4.1.4]+ko00280//Valine, leucine and isoleucine…	PSS04788.1|0.0|Serine/threonine-protein kinase [Actinidia chinensis var. chinensis]	GO:0005524//ATP binding;GO:0036094//small molecule binding;GO:1901363//heterocyclic compound binding;GO:0043167//ion binding;GO:0016772//transferase activity, transferring phosphorus-containing groups;GO:0004672//protein kinase activity;GO:0030554//adenyl nucleotide binding;GO:0032555//purine ribonucleotide binding;GO:0003824//catalytic activity;GO:0097367//carbohydrate derivative binding;GO:0005…	sp|Q2MHE4|HT1_ARATH/1.30e-110/Serine/threonine/tyrosine-protein kinase HT1 OS=Arabidopsis thaliana OX=3702 GN=HT1 PE=1 SV=1
AVa18g00368	5.19	8.9	16.24	11.51	7.12	15.01	3.53	5.29	3.94	17.95	9.77	9.78	NA	NA	K02875//large subunit ribosomal protein L14e+ko03010//Ribosome;K01953//asparagine synthase (glutamine-hydrolysing) [EC:6.3.5.4]+ko00250//Alanine, aspartate and glutamate metabolism+ko01230//Biosynthesis of amino acids+ko01100//Metabolic pathways+ko01110//Biosynthesis of secondary metabolites	PSS04781.1|9.88e-178|Stem-specific protein [Actinidia chinensis var. chinensis]	NA	sp|P24805|TSJT1_TOBAC/6.03e-67/Stem-specific protein TSJT1 OS=Nicotiana tabacum OX=4097 GN=TSJT1 PE=2 SV=1
AVa18g00459	11.82	16.9	1.92	10.99	22.13	5.68	63.65	46.64	49.63	6.47	6.33	14.46	NA	NA	K03327//multidrug resistance protein, MATE family;K03327//multidrug resistance protein, MATE family;K03327//multidrug resistance protein, MATE family;K03327//multidrug resistance protein, MATE family	PSS04701.1|0.0|Protein DETOXIFICATION like [Actinidia chinensis var. chinensis]	GO:0031224//intrinsic component of membrane;GO:0016020//membrane;GO:0110165//cellular anatomical entity;GO:0016021//integral component of membrane;GO:0042910//xenobiotic transmembrane transporter activity;GO:0022804//active transmembrane transporter activity;GO:0015291//secondary active transmembrane transporter activity;GO:0005215//transporter activity;GO:0015297//antiporter activity;GO:0022857/…	sp|Q9LVD9|DTX40_ARATH/5.63e-241/Protein DETOXIFICATION 40 OS=Arabidopsis thaliana OX=3702 GN=DTX40 PE=1 SV=1
AVa18g00465	7.71	6.62	4.49	5.69	4.13	5.97	1.05	1.39	1.2	2.7	4	2.11	NA	NA	K19891//glucan endo-1,3-beta-glucosidase 1/2/3 [EC:3.2.1.39]+ko01100//Metabolic pathways+ko00500//Starch and sucrose metabolism;K19891//glucan endo-1,3-beta-glucosidase 1/2/3 [EC:3.2.1.39]+ko01100//Metabolic pathways+ko00500//Starch and sucrose metabolism;K19891//glucan endo-1,3-beta-glucosidase 1/2/3 [EC:3.2.1.39]+ko01100//Metabolic pathways+ko00500//Starch and sucrose metabolism	PSS04696.1|0.0|Glucan endo-1,3-beta-glucosidase [Actinidia chinensis var. chinensis]	GO:0044238//primary metabolic process;GO:0005975//carbohydrate metabolic process;GO:0008152//metabolic process;GO:0071704//organic substance metabolic process;GO:0004553//hydrolase activity, hydrolyzing O-glycosyl compounds;GO:0016798//hydrolase activity, acting on glycosyl bonds;GO:0003824//catalytic activity;GO:0016787//hydrolase activity;GO:0042973//glucan endo-1,3-beta-D-glucosidase activity;…	sp|O65399|E131_ARATH/7.94e-254/Glucan endo-1,3-beta-glucosidase 1 OS=Arabidopsis thaliana OX=3702 GN=At1g11820 PE=2 SV=3
AVa18g00476	124.96	117.17	110.41	84.19	84.67	134.25	20.41	23.7	32.51	57.34	68.09	50.94	NA	NA	K21989//calcium permeable stress-gated cation channel;K21989//calcium permeable stress-gated cation channel;K21989//calcium permeable stress-gated cation channel	PSS04687.1|0.0|Calcium permeable stress-gated cation channel like [Actinidia chinensis var. chinensis]	GO:0006810//transport;GO:0006811//ion transport;GO:0051179//localization;GO:0051234//establishment of localization;GO:0031224//intrinsic component of membrane;GO:0016020//membrane;GO:0110165//cellular anatomical entity;GO:0016021//integral component of membrane;	sp|Q5XEZ5|CSC1_ARATH/0.0/Calcium permeable stress-gated cation channel 1 OS=Arabidopsis thaliana OX=3702 GN=CSC1 PE=1 SV=1
AVa18g00480	13.54	18.28	9.32	12.25	11.57	14.43	2.26	2.02	4.36	6.76	9.68	4.64	NA	STRUBBELIG-receptor family 8 (best arabidopsis hit)	K13436//pto-interacting protein 1 [EC:2.7.11.1]+ko04626//Plant-pathogen interaction;K13430//serine/threonine-protein kinase PBS1 [EC:2.7.11.1]+ko04626//Plant-pathogen interaction;K13436//pto-interacting protein 1 [EC:2.7.11.1]+ko04626//Plant-pathogen interaction;K13430//serine/threonine-protein kinase PBS1 [EC:2.7.11.1]+ko04626//Plant-pathogen interaction	PSS04683.1|0.0|Protein STRUBBELIG-RECEPTOR FAMILY 8 like [Actinidia chinensis var. chinensis]	GO:0016021//integral component of membrane;GO:0016020//membrane;GO:0110165//cellular anatomical entity;GO:0031224//intrinsic component of membrane;GO:0036094//small molecule binding;GO:0004672//protein kinase activity;GO:0005524//ATP binding;GO:0032555//purine ribonucleotide binding;GO:0016772//transferase activity, transferring phosphorus-containing groups;GO:0016301//kinase activity;GO:0003824/…	sp|Q6R2J8|SRF8_ARATH/9.04e-261/Protein STRUBBELIG-RECEPTOR FAMILY 8 OS=Arabidopsis thaliana OX=3702 GN=SRF8 PE=1 SV=1
AVa18g00481	0.12	0.23	0	0.22	0.79	0.35	7.27	26.94	1.63	0.1	0	0.52	NA	NA	K05933//aminocyclopropanecarboxylate oxidase [EC:1.14.17.4]+ko01100//Metabolic pathways+ko01110//Biosynthesis of secondary metabolites+ko00270//Cysteine and methionine metabolism	BAA21541.1|6.98e-213|1-aminocyclopropane-1-carboxylic acid oxidase, partial [Actinidia deliciosa]	GO:0043169//cation binding;GO:0003824//catalytic activity;GO:0046872//metal ion binding;GO:0016491//oxidoreductase activity;GO:0005488//binding;GO:0043167//ion binding;	sp|P31237|ACCO_ACTDE/4.74e-213/1-aminocyclopropane-1-carboxylate oxidase OS=Actinidia deliciosa OX=3627 GN=ACO PE=2 SV=1
AVa18g00500	2.65	3.75	2.38	2.98	2.57	5.06	0.33	1.15	1.11	1.45	2.28	1.74	NA	NA	K14411//RNA-binding protein Musashi+ko03015//mRNA surveillance pathway;K14411//RNA-binding protein Musashi+ko03015//mRNA surveillance pathway	PSS04663.1|5.29e-317|Heterogeneous nuclear ribonucleoprotein like [Actinidia chinensis var. chinensis]	GO:0016020//membrane;GO:0110165//cellular anatomical entity;GO:0031224//intrinsic component of membrane;GO:0016021//integral component of membrane;GO:1901363//heterocyclic compound binding;GO:0003723//RNA binding;GO:0005488//binding;GO:0003676//nucleic acid binding;GO:0097159//organic cyclic compound binding;	sp|Q8W034|RNP1_ARATH/2.19e-73/Heterogeneous nuclear ribonucleoprotein 1 OS=Arabidopsis thaliana OX=3702 GN=RNP1 PE=1 SV=1
AVa18g00520	21.55	21.56	38.33	22.21	18.5	39.18	5.23	7.21	9.15	16.33	15.14	16.22	NA	NA	K19893//glucan endo-1,3-beta-glucosidase 5/6 [EC:3.2.1.39]+ko01100//Metabolic pathways+ko00500//Starch and sucrose metabolism	PSS04648.1|0.0|Glucan endo-1,3-beta-glucosidase [Actinidia chinensis var. chinensis]	GO:0005975//carbohydrate metabolic process;GO:0008152//metabolic process;GO:0071704//organic substance metabolic process;GO:0044238//primary metabolic process;GO:0016021//integral component of membrane;GO:0016020//membrane;GO:0110165//cellular anatomical entity;GO:0031224//intrinsic component of membrane;GO:0016787//hydrolase activity;GO:0015926//glucosidase activity;GO:0003824//catalytic activit…	sp|Q9M088|E135_ARATH/1.66e-160/Glucan endo-1,3-beta-glucosidase 5 OS=Arabidopsis thaliana OX=3702 GN=At4g31140 PE=2 SV=1
AVa18g00583	25.54	36.62	22.18	27.01	15.65	16.17	5.79	5.19	14.36	24.45	28.91	12.1	NA	PREDICTED: Vitis vinifera hypothetical protein LOC100262734 (LOC100262734), mRNA	K05658//ATP-binding cassette, subfamily B (MDR/TAP), member 1 [EC:7.6.2.2]+ko02010//ABC transporters	XP_028066586.1|0.0|ABC transporter B family member 1 isoform X1 [Camellia sinensis]	GO:0110165//cellular anatomical entity;GO:0016020//membrane;GO:0016021//integral component of membrane;GO:0031224//intrinsic component of membrane;GO:0022804//active transmembrane transporter activity;GO:0030554//adenyl nucleotide binding;GO:0042626//ATPase-coupled transmembrane transporter activity;GO:0000166//nucleotide binding;GO:0032559//adenyl ribonucleotide binding;GO:1901265//nucleoside ph…	sp|Q9ZR72|AB1B_ARATH/0.0/ABC transporter B family member 1 OS=Arabidopsis thaliana OX=3702 GN=ABCB1 PE=1 SV=1
AVa18g00669	307.19	293.15	250.65	162.12	198.49	516.48	54.64	89.99	122.09	219.97	300.6	150.34	NA	NA	K13679//granule-bound starch synthase [EC:2.4.1.242]+ko01100//Metabolic pathways+ko00500//Starch and sucrose metabolism+ko01110//Biosynthesis of secondary metabolites;K13679//granule-bound starch synthase [EC:2.4.1.242]+ko01100//Metabolic pathways+ko00500//Starch and sucrose metabolism+ko01110//Biosynthesis of secondary metabolites	PSS04497.1|0.0|Granule-bound starch synthase [Actinidia chinensis var. chinensis]	GO:0043170//macromolecule metabolic process;GO:0008152//metabolic process;GO:0044264//cellular polysaccharide metabolic process;GO:0071704//organic substance metabolic process;GO:0044260//cellular macromolecule metabolic process;GO:0044237//cellular metabolic process;GO:0044238//primary metabolic process;GO:0019252//starch biosynthetic process;GO:0009250//glucan biosynthetic process;GO:0009987//c…	sp|O82627|SSG1_ANTMA/0.0/Granule-bound starch synthase 1, chloroplastic/amyloplastic OS=Antirrhinum majus OX=4151 GN=WAXY PE=2 SV=1
AVa18g00707	0.61	0.74	0.3	0.81	0.4	0.4	1.64	1.74	1.68	0.45	0.75	0.66	NA	Medicago truncatula NBS-LRR resistance protein (MTR_5g071570) mRNA, complete cds	K08726//soluble epoxide hydrolase / lipid-phosphate phosphatase [EC:3.3.2.10 3.1.3.76]+ko04146//Peroxisome+ko00590//Arachidonic acid metabolism+ko01100//Metabolic pathways;K08726//soluble epoxide hydrolase / lipid-phosphate phosphatase [EC:3.3.2.10 3.1.3.76]+ko04146//Peroxisome+ko00590//Arachidonic acid metabolism+ko01100//Metabolic pathways	PSS32989.1|1.71e-276|Aminoacrylate hydrolase [Actinidia chinensis var. chinensis]	GO:0016020//membrane;GO:0110165//cellular anatomical entity;GO:0031224//intrinsic component of membrane;GO:0016021//integral component of membrane;GO:0003824//catalytic activity;GO:0016787//hydrolase activity;	NA
AVa18g00763	5.59	5.07	7.25	5.6	4.1	6.04	1.64	1.95	2.67	4.32	5.94	2.96	NA	NA	NA	PSS04417.1|1.14e-237|WRKY transcription factor 19 [Actinidia chinensis var. chinensis]	NA	NA
AVa18g00773	1.8	2.13	0.8	0.57	0.38	0.2	13.48	3.54	2.58	0.35	1.97	0	NA	NA	NA	PSS04410.1|3.43e-139|Late embryogenesis abundant protein [Actinidia chinensis var. chinensis]	GO:0110165//cellular anatomical entity;GO:0031224//intrinsic component of membrane;GO:0016020//membrane;GO:0016021//integral component of membrane;	sp|Q6DST1|Y1465_ARATH/4.06e-13/Late embryogenesis abundant protein At1g64065 OS=Arabidopsis thaliana OX=3702 GN=At1g64065 PE=2 SV=1
AVa18g00774	2.22	1.77	0	0.38	0.77	0.6	24.47	11.49	3.49	0.53	0.73	0.71	NA	NA	NA	PSS04409.1|2.95e-139|Late embryogenesis abundant protein [Actinidia chinensis var. chinensis]	GO:0016020//membrane;GO:0031224//intrinsic component of membrane;GO:0016021//integral component of membrane;GO:0110165//cellular anatomical entity;	sp|Q6DST1|Y1465_ARATH/5.68e-16/Late embryogenesis abundant protein At1g64065 OS=Arabidopsis thaliana OX=3702 GN=At1g64065 PE=2 SV=1
AVa18g00775	0.67	0.57	0.2	0.09	0.19	0	2.71	0.96	1.6	0.26	0.44	0.26	NA	NA	NA	PSS04407.1|8.13e-137|Late embryogenesis abundant protein [Actinidia chinensis var. chinensis]	GO:0031224//intrinsic component of membrane;GO:0110165//cellular anatomical entity;GO:0016021//integral component of membrane;GO:0016020//membrane;	sp|Q6DST1|Y1465_ARATH/1.81e-11/Late embryogenesis abundant protein At1g64065 OS=Arabidopsis thaliana OX=3702 GN=At1g64065 PE=2 SV=1
AVa18g00891	0	0	0	0	0	0	10.67	7.86	4	0	0	0	NA	NA	NA	PSS04313.1|4.89e-50|Transcription factor bHLH87 like [Actinidia chinensis var. chinensis]	GO:0010556//regulation of macromolecule biosynthetic process;GO:0080090//regulation of primary metabolic process;GO:0019219//regulation of nucleobase-containing compound metabolic process;GO:0065007//biological regulation;GO:0050789//regulation of biological process;GO:0031323//regulation of cellular metabolic process;GO:0006355//regulation of transcription, DNA-templated;GO:2001141//regulation o…	NA
AVa18g00909	14.41	19.28	20.99	16.43	16.06	16.6	54.3	41.66	27.31	14.63	13.89	19.5	NA	NA	K00901//diacylglycerol kinase (ATP) [EC:2.7.1.107]+ko01100//Metabolic pathways+ko01110//Biosynthesis of secondary metabolites+ko04070//Phosphatidylinositol signaling system+ko00564//Glycerophospholipid metabolism+ko00561//Glycerolipid metabolism	PSS04301.1|0.0|Diacylglycerol kinase [Actinidia chinensis var. chinensis]	GO:0006396//RNA processing;GO:0006139//nucleobase-containing compound metabolic process;GO:0023052//signaling;GO:0000377//RNA splicing, via transesterification reactions with bulged adenosine as nucleophile;GO:0009987//cellular process;GO:0051716//cellular response to stimulus;GO:0008380//RNA splicing;GO:0010467//gene expression;GO:0044237//cellular metabolic process;GO:0043170//macromolecule met…	sp|F4JQ95|DGK7_ARATH/7.95e-241/Diacylglycerol kinase 7 OS=Arabidopsis thaliana OX=3702 GN=DGK7 PE=1 SV=1
AVa18g00915	8.6	7.85	20.12	7.48	3.84	7.77	1.72	0.69	1	4.82	3.14	3.05	C2C2-CO-like	NA	K12135//zinc finger protein CONSTANS+ko04712//Circadian rhythm - plant	PSS04299.1|2.78e-183|Zinc finger protein like [Actinidia chinensis var. chinensis]	GO:0043231//intracellular membrane-bounded organelle;GO:0043227//membrane-bounded organelle;GO:0110165//cellular anatomical entity;GO:0043226//organelle;GO:0043229//intracellular organelle;GO:0005634//nucleus;GO:0005622//intracellular anatomical structure;GO:0043167//ion binding;GO:0008270//zinc ion binding;GO:0005488//binding;GO:0046872//metal ion binding;GO:0043169//cation binding;GO:0046914//t…	sp|Q9FHH8|COL5_ARATH/3.96e-61/Zinc finger protein CONSTANS-LIKE 5 OS=Arabidopsis thaliana OX=3702 GN=COL5 PE=2 SV=2
AVa18g00945	0.94	2.49	0.36	0.97	1.8	1.31	0.21	0.27	0.47	0.31	0.65	2.42	AP2-EREBP	NA	K09285//AP2-like factor, ANT lineage;K09285//AP2-like factor, ANT lineage	PSS04281.1|0.0|AP2-like ethylene-responsive transcription factor [Actinidia chinensis var. chinensis]	GO:0043227//membrane-bounded organelle;GO:0043229//intracellular organelle;GO:0005634//nucleus;GO:0005622//intracellular anatomical structure;GO:0043231//intracellular membrane-bounded organelle;GO:0110165//cellular anatomical entity;GO:0043226//organelle;GO:0140110//transcription regulator activity;GO:0003700//DNA-binding transcription factor activity;GO:0005488//binding;GO:0003677//DNA binding;…	sp|Q6PQQ3|AIL5_ARATH/1.75e-140/AP2-like ethylene-responsive transcription factor AIL5 OS=Arabidopsis thaliana OX=3702 GN=AIL5 PE=2 SV=2
AVa18g01096	2.96	3	1.72	3.52	4.18	3.47	0.43	0.93	0.89	1.9	1.83	1.88	NA	NA	K01919//glutamate--cysteine ligase [EC:6.3.2.2]+ko01240//Biosynthesis of cofactors+ko01100//Metabolic pathways+ko00270//Cysteine and methionine metabolism+ko00480//Glutathione metabolism;K01919//glutamate--cysteine ligase [EC:6.3.2.2]+ko01240//Biosynthesis of cofactors+ko01100//Metabolic pathways+ko00270//Cysteine and methionine metabolism+ko00480//Glutathione metabolism	PSS11409.1|0.0|Glutamate--cysteine ligase [Actinidia chinensis var. chinensis]	GO:0006790//sulfur compound metabolic process;GO:0019184//nonribosomal peptide biosynthetic process;GO:0008152//metabolic process;GO:0043603//cellular amide metabolic process;GO:0043604//amide biosynthetic process;GO:0044271//cellular nitrogen compound biosynthetic process;GO:0006575//cellular modified amino acid metabolic process;GO:0044249//cellular biosynthetic process;GO:0042398//cellular mod…	sp|Q1W2L8|GSH1_TOBAC/0.0/Glutamate--cysteine ligase, chloroplastic OS=Nicotiana tabacum OX=4097 GN=GSH1 PE=2 SV=2
AVa18g01105	0.52	1.06	0.07	0.21	0.35	0.36	1.32	0.99	2.04	0.52	0.81	0.72	NA	STRUBBELIG-receptor family 8 (best arabidopsis hit); STRUBBELIG-RECEPTOR FAMILY 7 precursor, putative, expressed (best rice hit)	K07375//tubulin beta+ko04145//Phagosome	PSS04165.1|0.0|Tubulin beta-8 chain [Actinidia chinensis var. chinensis]	GO:0000226//microtubule cytoskeleton organization;GO:0007010//cytoskeleton organization;GO:0006996//organelle organization;GO:0071840//cellular component organization or biogenesis;GO:0009987//cellular process;GO:0007049//cell cycle;GO:0007017//microtubule-based process;GO:0000278//mitotic cell cycle;GO:0016043//cellular component organization;GO:0005856//cytoskeleton;GO:0043228//non-membrane-bou…	sp|Q8H7U1|TBB2_ORYSJ/0.0/Tubulin beta-2 chain OS=Oryza sativa subsp. japonica OX=39947 GN=TUBB2 PE=2 SV=1
AVa18g01171	3.85	2.07	1.69	4.04	1.25	0.83	9.11	8.72	8.51	3.72	3.44	3.92	NA	NA	K15919//glyoxylate/hydroxypyruvate reductase [EC:1.1.1.79 1.1.1.81]+ko01100//Metabolic pathways+ko01110//Biosynthesis of secondary metabolites+ko00260//Glycine, serine and threonine metabolism+ko01200//Carbon metabolism+ko00630//Glyoxylate and dicarboxylate metabolism	XP_028067191.1|1.96e-174|glyoxylate/hydroxypyruvate reductase HPR3-like [Camellia sinensis]	GO:0016614//oxidoreductase activity, acting on CH-OH group of donors;GO:0036094//small molecule binding;GO:0016491//oxidoreductase activity;GO:0000166//nucleotide binding;GO:0003824//catalytic activity;GO:0097159//organic cyclic compound binding;GO:1901363//heterocyclic compound binding;GO:1901265//nucleoside phosphate binding;GO:0051287//NAD binding;GO:0005488//binding;GO:0016616//oxidoreductase…	sp|Q9LE33|HPR3_ARATH/4.63e-116/Glyoxylate/hydroxypyruvate reductase HPR3 OS=Arabidopsis thaliana OX=3702 GN=HPR3 PE=2 SV=1
AVa18g01249	1.57	2.98	9.45	5.1	2.7	5.15	0.37	0.55	0.65	1.63	2.61	3.27	NA	NA	K22809//inositol phosphorylceramide glucuronosyltransferase 1 [EC:2.4.1.-]	PSS04052.1|0.0|Glucuronosyltransferase [Actinidia chinensis var. chinensis]	GO:0016020//membrane;GO:0110165//cellular anatomical entity;GO:0031224//intrinsic component of membrane;GO:0016021//integral component of membrane;GO:0003824//catalytic activity;GO:0016740//transferase activity;	sp|Q8GWB7|GUX6_ARATH/1.80e-29/Inositol phosphorylceramide glucuronosyltransferase 1 OS=Arabidopsis thaliana OX=3702 GN=IPUT1 PE=1 SV=1
AVa18g01339	0.41	0	0	0	0	0	2.72	0.9	0.7	0	0.18	0	NA	NA	NA	PSS03993.1|6.17e-136|Late embryogenesis abundant protein [Actinidia chinensis var. chinensis]	GO:0031224//intrinsic component of membrane;GO:0016020//membrane;GO:0110165//cellular anatomical entity;GO:0016021//integral component of membrane;	sp|Q6DST1|Y1465_ARATH/1.33e-11/Late embryogenesis abundant protein At1g64065 OS=Arabidopsis thaliana OX=3702 GN=At1g64065 PE=2 SV=1
AVa18g01352	0.59	1.56	3.49	0.73	1.22	3.13	0.57	0.55	0.72	1.99	3.19	1.9	NA	NA	K13448//calcium-binding protein CML+ko04626//Plant-pathogen interaction;K13448//calcium-binding protein CML+ko04626//Plant-pathogen interaction	PSS03982.1|0.0|Cleaved like [Actinidia chinensis var. chinensis]	GO:0005488//binding;GO:0051087//chaperone binding;GO:0005515//protein binding;	sp|O82345|BAG6_ARATH/4.85e-50/BAG family molecular chaperone regulator 6 OS=Arabidopsis thaliana OX=3702 GN=BAG6 PE=1 SV=1
AVa18g01353	20.61	21.39	19.6	23.32	27.6	16.62	60.96	73.87	54.59	12.1	6.53	27.01	NA	NA	K13145//integrator complex subunit 8;K15196//transcription factor IIIB 90 kDa subunit;K13145//integrator complex subunit 8;K15196//transcription factor IIIB 90 kDa subunit	PSS03981.1|3.75e-298|F-box/kelch-repeat protein [Actinidia chinensis var. chinensis]	GO:0031224//intrinsic component of membrane;GO:0110165//cellular anatomical entity;GO:0016020//membrane;GO:0016021//integral component of membrane;	sp|Q9M310|FBK77_ARATH/1.65e-205/F-box/kelch-repeat protein At3g61590 OS=Arabidopsis thaliana OX=3702 GN=At3g61590 PE=1 SV=1
AVa18g01428	3.34	9.11	0.35	3.41	3.36	0.93	22.83	14.97	6.79	2.13	0.96	2.13	NA	NA	K03283//heat shock 70kDa protein 1/2/6/8+ko03040//Spliceosome+ko04144//Endocytosis+ko04141//Protein processing in endoplasmic reticulum	PSS03923.1|5.99e-184|LRAT-like domain protein [Actinidia chinensis var. chinensis]	GO:0016746//acyltransferase activity;GO:0003824//catalytic activity;GO:0016740//transferase activity;	NA
AVa18g01431	0.72	2.07	0	0	0	1.45	10.91	11.45	1.27	0	0.64	1.27	NA	NA	K24345//calcium-binding protein KIC and related proteins	PSS03921.1|5.03e-74|Calcium-binding protein like [Actinidia chinensis var. chinensis]	GO:0043169//cation binding;GO:0046872//metal ion binding;GO:0043167//ion binding;GO:0005488//binding;GO:0005509//calcium ion binding;	sp|Q9ZPX9|KIC_ARATH/1.16e-51/Calcium-binding protein KIC OS=Arabidopsis thaliana OX=3702 GN=KIC PE=1 SV=2
AVa18g01444	4.9	5.75	1.02	7.65	7.64	2.94	12.61	10.04	10.2	5.11	3.99	6.06	NA	NA	K00924//kinase [EC:2.7.1.-]	PSS03908.1|0.0|CDPK-related kinase [Actinidia chinensis var. chinensis]	GO:0016301//kinase activity;GO:0097367//carbohydrate derivative binding;GO:0003824//catalytic activity;GO:0016772//transferase activity, transferring phosphorus-containing groups;GO:0032559//adenyl ribonucleotide binding;GO:0036094//small molecule binding;GO:0030554//adenyl nucleotide binding;GO:0140096//catalytic activity, acting on a protein;GO:0043167//ion binding;GO:0043169//cation binding;GO…	sp|Q9ZUZ2|CAMK3_ARATH/0.0/CDPK-related kinase 3 OS=Arabidopsis thaliana OX=3702 GN=CRK3 PE=1 SV=1
AVa19g00081	2.36	2.09	0.47	3.24	0.8	0.47	12.63	13.39	7.44	1.7	1.27	2.91	NA	NA	NA	PSR96179.1|1.11e-84|Spermatogenesis associated 6-like protein [Actinidia chinensis var. chinensis]	NA	NA
AVa19g00083	3.76	3.94	1.35	3.56	2.99	1.31	11.51	8.48	7.44	2.23	2.69	4.12	NA	NA	K01530//phospholipid-translocating ATPase [EC:7.6.2.1];K01530//phospholipid-translocating ATPase [EC:7.6.2.1]	PSR96177.1|0.0|Phospholipid-transporting ATPase like [Actinidia chinensis var. chinensis]	GO:0015914//phospholipid transport;GO:0051179//localization;GO:0006810//transport;GO:0051234//establishment of localization;GO:0033036//macromolecule localization;GO:0010876//lipid localization;GO:0006869//lipid transport;GO:0015748//organophosphate ester transport;GO:0071702//organic substance transport;GO:0016021//integral component of membrane;GO:0110165//cellular anatomical entity;GO:0031224/…	sp|Q9LNQ4|ALA4_ARATH/0.0/Probable phospholipid-transporting ATPase 4 OS=Arabidopsis thaliana OX=3702 GN=ALA4 PE=3 SV=2
AVa19g00100	9.59	11.04	9.88	10.99	7.32	16.94	2.05	2.23	6.55	16.79	14.96	10.8	NA	NA	K12638//3-epi-6-deoxocathasterone 23-monooxygenase [EC:1.14.14.147]+ko00905//Brassinosteroid biosynthesis+ko01100//Metabolic pathways+ko01110//Biosynthesis of secondary metabolites	PSR96162.1|0.0|3-epi-6-deoxocathasterone 23-monooxygenase [Actinidia chinensis var. chinensis]	GO:0031224//intrinsic component of membrane;GO:0110165//cellular anatomical entity;GO:0016021//integral component of membrane;GO:0016020//membrane;GO:0046914//transition metal ion binding;GO:0003824//catalytic activity;GO:0043169//cation binding;GO:0046872//metal ion binding;GO:0043167//ion binding;GO:0005488//binding;GO:0016491//oxidoreductase activity;GO:0016705//oxidoreductase activity, acting…	sp|Q94IA6|C90D1_ARATH/1.01e-222/3-epi-6-deoxocathasterone 23-monooxygenase CYP90D1 OS=Arabidopsis thaliana OX=3702 GN=CYP90D1 PE=1 SV=1
AVa19g00105	2.38	2.09	2	2.54	1.03	5.6	0.26	0.44	0.77	1	3.37	1.01	NA	NA	K04733//interleukin-1 receptor-associated kinase 4 [EC:2.7.11.1];K01180//endo-1,3(4)-beta-glucanase [EC:3.2.1.6];K13430//serine/threonine-protein kinase PBS1 [EC:2.7.11.1]+ko04626//Plant-pathogen interaction;K04733//interleukin-1 receptor-associated kinase 4 [EC:2.7.11.1];K01180//endo-1,3(4)-beta-glucanase [EC:3.2.1.6];K13430//serine/threonine-protein kinase PBS1 [EC:2.7.11.1]+ko04626//Plant-path…	PSR96158.1|0.0|Inactive protein kinase [Actinidia chinensis var. chinensis]	GO:0097159//organic cyclic compound binding;GO:0032555//purine ribonucleotide binding;GO:0043167//ion binding;GO:0005488//binding;GO:0000166//nucleotide binding;GO:0016740//transferase activity;GO:1901363//heterocyclic compound binding;GO:0016772//transferase activity, transferring phosphorus-containing groups;GO:1901265//nucleoside phosphate binding;GO:0032553//ribonucleotide binding;GO:0035639/…	sp|P0DH62|Y4407_SELML/4.77e-145/Inactive protein kinase SELMODRAFT_444075 OS=Selaginella moellendorffii OX=88036 GN=SELMODRAFT_444075 PE=2 SV=1
AVa19g00202	18.75	21.75	56.57	22.87	23.78	41.62	8.96	11.82	7.53	25.15	32.45	19.28	NA	NA	NA	PSR96070.1|4.33e-195|Ribulose bisphosphate carboxylase/oxygenase [Actinidia chinensis var. chinensis]	NA	NA
AVa19g00243	81.14	76.19	175.22	59.42	51.09	78.25	7.67	22.66	17.49	59.15	57.53	88.42	NA	NA	K10839//UV excision repair protein RAD23+ko04141//Protein processing in endoplasmic reticulum+ko03420//Nucleotide excision repair	PSR95989.1|2.83e-67|MAGUK p55 subfamily member 4 like [Actinidia chinensis var. chinensis]	NA	NA
AVa19g00310	4.57	5.34	14.55	3.54	3.7	21.63	0.34	0.45	2.26	16.52	14.58	12.77	NA	NA	K15803//(-)-germacrene D synthase [EC:4.2.3.75]+ko00909//Sesquiterpenoid and triterpenoid biosynthesis;K15803//(-)-germacrene D synthase [EC:4.2.3.75]+ko00909//Sesquiterpenoid and triterpenoid biosynthesis	PSR95925.1|2.08e-185|Carboxypeptidase [Actinidia chinensis var. chinensis]	GO:0044237//cellular metabolic process;GO:0019752//carboxylic acid metabolic process;GO:0043436//oxoacid metabolic process;GO:0044281//small molecule metabolic process;GO:0006629//lipid metabolic process;GO:0006631//fatty acid metabolic process;GO:0008610//lipid biosynthetic process;GO:0044283//small molecule biosynthetic process;GO:0044249//cellular biosynthetic process;GO:0009987//cellular proc…	NA
AVa19g00346	0	0	0.11	0	0	0	1.66	0.78	0.28	0.19	0.1	0	NA	NA	K01517//manganese-dependent ADP-ribose/CDP-alcohol diphosphatase [EC:3.6.1.13 3.6.1.16 3.6.1.53]+ko00230//Purine metabolism+ko01100//Metabolic pathways+ko00564//Glycerophospholipid metabolism	PSR95900.1|7.91e-235|Manganese-dependent ADP-ribose/CDP-alcohol diphosphatase [Actinidia chinensis var. chinensis]	GO:0016787//hydrolase activity;GO:0047631//ADP-ribose diphosphatase activity;GO:0003824//catalytic activity;GO:0016818//hydrolase activity, acting on acid anhydrides, in phosphorus-containing anhydrides;GO:0016462//pyrophosphatase activity;GO:0047734//CDP-glycerol diphosphatase activity;GO:0016817//hydrolase activity, acting on acid anhydrides;	sp|Q8H5F8|ADPRM_ORYSJ/3.96e-171/Manganese-dependent ADP-ribose/CDP-alcohol diphosphatase OS=Oryza sativa subsp. japonica OX=39947 GN=Os07g0688000 PE=2 SV=1
AVa19g00355	0	1.43	0	1.11	1.05	0.18	4.4	2.6	0.63	0.48	0	0.16	NA	NA	K03122//transcription initiation factor TFIIA large subunit+ko03022//Basal transcription factors	PSR95892.1|1.84e-133|Phox/Bem1p protein [Actinidia chinensis var. chinensis]	NA	NA
AVa19g00439	4.35	6.5	0.89	4.74	4.96	3.34	18.34	16.1	14.91	1.86	3.64	5.19	NA	Hordeum vulgare subsp. vulgare mRNA for predicted protein, complete cds, clone: NIASHv2113B23	K04733//interleukin-1 receptor-associated kinase 4 [EC:2.7.11.1];K01213//galacturan 1,4-alpha-galacturonidase [EC:3.2.1.67]+ko00040//Pentose and glucuronate interconversions+ko01100//Metabolic pathways;K04733//interleukin-1 receptor-associated kinase 4 [EC:2.7.11.1];K01213//galacturan 1,4-alpha-galacturonidase [EC:3.2.1.67]+ko00040//Pentose and glucuronate interconversions+ko01100//Metabolic path…	PSR95815.1|1.71e-296|F-box/kelch-repeat protein [Actinidia chinensis var. chinensis]	NA	sp|Q9CA63|FBK29_ARATH/3.90e-177/F-box/kelch-repeat protein At1g74510 OS=Arabidopsis thaliana OX=3702 GN=At1g74510 PE=2 SV=1
AVa19g00459	0.25	1.96	0	0	0	0	6.29	6.27	0.44	0.22	0	0	NA	Glycine max clone cw22 disease-resistance protein mRNA, complete cds.	K02183//calmodulin+ko04016//MAPK signaling pathway - plant+ko04626//Plant-pathogen interaction+ko04070//Phosphatidylinositol signaling system	XP_028117461.1|1.44e-39|probable calcium-binding protein CML45 [Camellia sinensis]	GO:0016021//integral component of membrane;GO:0016020//membrane;GO:0031224//intrinsic component of membrane;GO:0110165//cellular anatomical entity;GO:0043167//ion binding;GO:0046872//metal ion binding;GO:0005509//calcium ion binding;GO:0043169//cation binding;GO:0005488//binding;	sp|Q93Z27|CML46_ARATH/1.73e-27/Probable calcium-binding protein CML46 OS=Arabidopsis thaliana OX=3702 GN=CML46 PE=1 SV=1
AVa19g00461	12.12	11.73	4.99	7.43	9.54	4.26	19.02	14.47	12.4	3.51	2.48	8.17	NA	NA	K03671//thioredoxin 1;K03671//thioredoxin 1	PSR95796.1|9.64e-130|Thioredoxin-like [Actinidia chinensis var. chinensis]	NA	sp|Q10M18|TRL12_ORYSJ/4.41e-78/Thioredoxin-like 1-2, chloroplastic OS=Oryza sativa subsp. japonica OX=39947 GN=Os03g0326500 PE=2 SV=1
AVa19g00551	0	1.61	1.63	0.82	0	3.29	2.92	10.83	0	0	0	0	NA	NA	NA	PSR95718.1|2.15e-56|Hsp70 nucleotide exchange factor like [Actinidia chinensis var. chinensis]	GO:0010112//regulation of systemic acquired resistance;GO:0050789//regulation of biological process;GO:0065007//biological regulation;GO:0080134//regulation of response to stress;GO:0032101//regulation of response to external stimulus;GO:0031347//regulation of defense response;GO:0002831//regulation of response to biotic stimulus;GO:0048583//regulation of response to stimulus;	NA
AVa19g00565	0.87	0.83	0.31	0.41	0.22	0.2	8.28	5.49	2.81	0.38	0.42	0.39	NA	NA	K03327//multidrug resistance protein, MATE family;K13418//somatic embryogenesis receptor kinase 1 [EC:2.7.10.1 2.7.11.1];K20606//mitogen-activated protein kinase kinase kinase ANP1 [EC:2.7.11.25]+ko04016//MAPK signaling pathway - plant;K13416//brassinosteroid insensitive 1-associated receptor kinase 1 [EC:2.7.10.1 2.7.11.1]+ko04016//MAPK signaling pathway - plant+ko04626//Plant-pathogen interacti…	PIA33375.1|3.28e-106|hypothetical protein AQUCO_04100063v1 [Aquilegia coerulea]	GO:0016021//integral component of membrane;GO:0110165//cellular anatomical entity;GO:0016020//membrane;GO:0031224//intrinsic component of membrane;GO:0000166//nucleotide binding;GO:0032559//adenyl ribonucleotide binding;GO:1901363//heterocyclic compound binding;GO:0004674//protein serine/threonine kinase activity;GO:0097367//carbohydrate derivative binding;GO:0030554//adenyl nucleotide binding;GO…	sp|Q9FF31|LRL21_ARATH/5.58e-70/LEAF RUST 10 DISEASE-RESISTANCE LOCUS RECEPTOR-LIKE PROTEIN KINASE-like 2.1 OS=Arabidopsis thaliana OX=3702 GN=LRK10L-2.1 PE=3 SV=1
AVa19g00650	3.63	5.81	3.78	3.96	3.87	4.87	13.05	14.94	11.7	6.25	6.56	6.5	NA	NA	K12448//UDP-arabinose 4-epimerase [EC:5.1.3.5]+ko01250//Biosynthesis of nucleotide sugars+ko00520//Amino sugar and nucleotide sugar metabolism+ko01100//Metabolic pathways;K12448//UDP-arabinose 4-epimerase [EC:5.1.3.5]+ko01250//Biosynthesis of nucleotide sugars+ko00520//Amino sugar and nucleotide sugar metabolism+ko01100//Metabolic pathways	PSR84644.1|6.24e-279|UDP-arabinose 4-epimerase [Actinidia chinensis var. chinensis]	GO:0008152//metabolic process;GO:0044281//small molecule metabolic process;GO:0019318//hexose metabolic process;GO:0005996//monosaccharide metabolic process;GO:0071704//organic substance metabolic process;GO:0044238//primary metabolic process;GO:0005975//carbohydrate metabolic process;GO:0006012//galactose metabolic process;GO:0016020//membrane;GO:0110165//cellular anatomical entity;GO:0031224//i…	sp|Q9SA77|ARAE1_ARATH/3.53e-231/UDP-arabinose 4-epimerase 1 OS=Arabidopsis thaliana OX=3702 GN=MUR4 PE=1 SV=1
AVa19g00653	13.68	18.25	11.36	16.38	14.57	15.34	47.36	41.66	38.22	20.16	16.52	21.97	NA	NA	K14508//regulatory protein NPR1+ko04075//Plant hormone signal transduction;K14508//regulatory protein NPR1+ko04075//Plant hormone signal transduction;K14508//regulatory protein NPR1+ko04075//Plant hormone signal transduction	PSR84640.1|0.0|BTB/POZ domain and ankyrin repeat-containing protein [Actinidia chinensis var. chinensis]	GO:0071310//cellular response to organic substance;GO:0065007//biological regulation;GO:0043207//response to external biotic stimulus;GO:0050896//response to stimulus;GO:0009862//systemic acquired resistance, salicylic acid mediated signaling pathway;GO:0044419//biological process involved in interspecies interaction between organisms;GO:0006952//defense response;GO:0071446//cellular response to …	sp|E7BQV0|NPR1_MALHU/1.48e-231/BTB/POZ domain and ankyrin repeat-containing protein NPR1 OS=Malus hupehensis OX=106556 GN=NPR1 PE=2 SV=2
AVa19g00657	0	2.27	1.29	1	1.52	0.27	9.13	5.69	6.25	0.58	2.29	2.03	NA	NA	K04125//gibberellin 2beta-dioxygenase [EC:1.14.11.13]+ko00904//Diterpenoid biosynthesis+ko01110//Biosynthesis of secondary metabolites	PSR84635.1|2.62e-228|Gibberellin 2-beta-dioxygenase [Actinidia chinensis var. chinensis]	GO:0003824//catalytic activity;GO:0043169//cation binding;GO:0016491//oxidoreductase activity;GO:0005488//binding;GO:0046872//metal ion binding;GO:0043167//ion binding;GO:0051213//dioxygenase activity;	sp|Q9SQ80|G2OX1_PEA/1.16e-157/Gibberellin 2-beta-dioxygenase 1 OS=Pisum sativum OX=3888 GN=GA2OX1 PE=1 SV=1
AVa19g00704	2.96	2.11	2.25	2.16	2.78	1.6	0.16	0.31	0.56	5.57	4.11	2.27	NA	NA	K13412//calcium-dependent protein kinase [EC:2.7.11.1]+ko04626//Plant-pathogen interaction;K08486//syntaxin 1B/2/3+ko04130//SNARE interactions in vesicular transport;K13412//calcium-dependent protein kinase [EC:2.7.11.1]+ko04626//Plant-pathogen interaction;K08486//syntaxin 1B/2/3+ko04130//SNARE interactions in vesicular transport	PSR96450.1|1.33e-93|DUF724 domain-containing protein [Actinidia chinensis var. chinensis]	NA	sp|Q500V5|AGDP1_ARATH/1.83e-25/Protein AGENET DOMAIN (AGD)-CONTAINING P1 OS=Arabidopsis thaliana OX=3702 GN=AGDP1 PE=1 SV=1
AVa19g00736	76.55	66.38	53.5	55.21	56.42	101.15	7.91	20.73	21.88	69.7	148.08	62.69	NA	NA	K10859//DNA oxidative demethylase [EC:1.14.11.33]	PSR95696.1|1.36e-99|Early nodulin-like protein [Actinidia chinensis var. chinensis]	GO:0031224//intrinsic component of membrane;GO:0016021//integral component of membrane;GO:0110165//cellular anatomical entity;GO:0016020//membrane;GO:0016491//oxidoreductase activity;GO:0009055//electron transfer activity;GO:0003824//catalytic activity;	sp|Q9T076|ENL2_ARATH/1.00e-37/Early nodulin-like protein 2 OS=Arabidopsis thaliana OX=3702 GN=At4g27520 PE=1 SV=1
AVa19g00795	1.93	2.9	1.34	5.86	4.3	1.14	11.58	9.05	6.95	6.33	2.19	3.4	NA	NA	K08202//MFS transporter, OCT family, solute carrier family 22 (organic cation transporter), member 4/5	PSR96315.1|0.0|Organic cation/carnitine transporter like [Actinidia chinensis var. chinensis]	GO:0051234//establishment of localization;GO:0015698//inorganic anion transport;GO:0006817//phosphate ion transport;GO:0006810//transport;GO:0051179//localization;GO:0006811//ion transport;GO:0006820//anion transport;GO:0031224//intrinsic component of membrane;GO:0016021//integral component of membrane;GO:0016020//membrane;GO:0110165//cellular anatomical entity;GO:0022857//transmembrane transport…	sp|Q9LHQ6|OCT4_ARATH/2.43e-258/Organic cation/carnitine transporter 4 OS=Arabidopsis thaliana OX=3702 GN=OCT4 PE=2 SV=1
AVa19g00941	8.68	8.3	9.55	9.24	8.92	6.99	21.74	20.02	20.53	5.2	5.09	14.19	NA	NA	K10268//F-box and leucine-rich repeat protein 2/20;K10268//F-box and leucine-rich repeat protein 2/20	PSS03156.1|0.0|F-box protein [Actinidia chinensis var. chinensis]	NA	sp|Q9ZWC6|ATB_ARATH/4.89e-186/F-box protein At-B OS=Arabidopsis thaliana OX=3702 GN=ATB PE=2 SV=1
AVa19g00949	0.62	0.01	1.09	1.65	1.57	0.16	0	0	0	0.86	0.78	0	NA	NA	K10406//kinesin family member C2/C3;K05391//cyclic nucleotide gated channel, plant+ko04626//Plant-pathogen interaction	PSS03148.1|1.43e-210|Dipeptidyl peptidase 4 soluble form like [Actinidia chinensis var. chinensis]	NA	NA
AVa19g00959	6.53	7.91	0.39	1.86	4.29	1.76	12.81	21.39	19.1	2.13	6.5	6.89	C2H2	NA	K12309//beta-galactosidase [EC:3.2.1.23]+ko00600//Sphingolipid metabolism+ko00604//Glycosphingolipid biosynthesis - ganglio series+ko00531//Glycosaminoglycan degradation+ko00511//Other glycan degradation+ko01100//Metabolic pathways+ko00052//Galactose metabolism	PSS03137.1|5.97e-228|Zinc finger protein [Actinidia chinensis var. chinensis]	GO:0043226//organelle;GO:0043227//membrane-bounded organelle;GO:0005634//nucleus;GO:0043229//intracellular organelle;GO:0043231//intracellular membrane-bounded organelle;GO:0110165//cellular anatomical entity;GO:0005622//intracellular anatomical structure;GO:0140110//transcription regulator activity;GO:0003700//DNA-binding transcription factor activity;	sp|Q9SGD1|ZWIP3_ARATH/9.17e-118/Zinc finger protein WIP3 OS=Arabidopsis thaliana OX=3702 GN=WIP3 PE=2 SV=1
AVa19g01028	2.22	0.7	1.26	0.74	0.55	1.16	0.04	0.22	0.17	0.51	0.13	0.72	NA	NA	K20285//Rab9 effector protein with kelch motifs	PSS03077.1|3.49e-302|Rab9 effector protein with kelch motifs like [Actinidia chinensis var. chinensis]	NA	sp|Q9MA55|ACBP4_ARATH/8.42e-07/Acyl-CoA-binding domain-containing protein 4 OS=Arabidopsis thaliana OX=3702 GN=ACBP4 PE=1 SV=1
AVa19g01059	0	0	0.06	0	0	0	0.8	0.05	0.21	0.05	0.16	0	NA	NA	K01051//pectinesterase [EC:3.1.1.11]+ko00040//Pentose and glucuronate interconversions+ko01100//Metabolic pathways	PSS03044.1|0.0|Pectinesterase [Actinidia chinensis var. chinensis]	GO:0071554//cell wall organization or biogenesis;GO:0045490//pectin catabolic process;GO:0000272//polysaccharide catabolic process;GO:0045229//external encapsulating structure organization;GO:0005975//carbohydrate metabolic process;GO:1901575//organic substance catabolic process;GO:0016052//carbohydrate catabolic process;GO:0044238//primary metabolic process;GO:0010393//galacturonan metabolic pro…	sp|O22256|PME20_ARATH/2.33e-210/Probable pectinesterase/pectinesterase inhibitor 20 OS=Arabidopsis thaliana OX=3702 GN=PME20 PE=2 SV=2
AVa19g01099	0	0	0	0	0	0	0.77	0.84	0.34	0.14	0	0.07	NA	NA	K08332//vacuolar protein 8	PSS03016.1|8.93e-270|U-box domain-containing protein [Actinidia chinensis var. chinensis]	NA	sp|Q9C7G1|PUB45_ARATH/2.72e-23/U-box domain-containing protein 45 OS=Arabidopsis thaliana OX=3702 GN=PUB45 PE=1 SV=1
AVa19g01108	0.08	0.51	0	0.21	0.21	0	39.73	38.25	19.14	0.39	0.34	0.26	NA	NA	NA	PSS29060.1|3.15e-290|Epidermis-specific secreted glycoprotein [Actinidia chinensis var. chinensis]	GO:0009987//cellular process;GO:0022414//reproductive process;GO:0008037//cell recognition;GO:0044706//multi-multicellular organism process;GO:0007154//cell communication;GO:0009875//pollen-pistil interaction;GO:0000003//reproduction;GO:0009856//pollination;GO:0048544//recognition of pollen;GO:0032501//multicellular organismal process;GO:0016020//membrane;GO:0016021//integral component of membran…	sp|Q9ZVA2|EP1L2_ARATH/1.75e-112/EP1-like glycoprotein 2 OS=Arabidopsis thaliana OX=3702 GN=At1g78830 PE=1 SV=1
AVa19g01116	2.34	3.73	1.11	2.37	1.8	1	6.53	6.63	7.56	3.25	1.52	3.39	NA	Leucine-rich repeat protein kinase family protein (best arabidopsis hit)	K13420//LRR receptor-like serine/threonine-protein kinase FLS2 [EC:2.7.11.1]+ko04016//MAPK signaling pathway - plant+ko04626//Plant-pathogen interaction;K13420//LRR receptor-like serine/threonine-protein kinase FLS2 [EC:2.7.11.1]+ko04016//MAPK signaling pathway - plant+ko04626//Plant-pathogen interaction;K13420//LRR receptor-like serine/threonine-protein kinase FLS2 [EC:2.7.11.1]+ko04016//MAPK si…	PSS03000.1|1.97e-301|LRR receptor-like serine/threonine-protein kinase precursor [Actinidia chinensis var. chinensis]	GO:0005886//plasma membrane;GO:0016020//membrane;GO:0031224//intrinsic component of membrane;GO:0016021//integral component of membrane;GO:0071944//cell periphery;GO:0110165//cellular anatomical entity;GO:0043167//ion binding;GO:0005524//ATP binding;GO:0032553//ribonucleotide binding;GO:0030554//adenyl nucleotide binding;GO:0032555//purine ribonucleotide binding;GO:0005488//binding;GO:0016772//tr…	sp|Q1MX30|XA21_ORYSI/4.72e-72/Receptor kinase-like protein Xa21 OS=Oryza sativa subsp. indica OX=39946 GN=XA21 PE=1 SV=1
AVa19g01129	0.09	0.13	0.06	0.15	0.08	0.16	0.2	0.45	0.91	0.17	0.15	0.34	NA	NA	K14297//nuclear pore complex protein Nup98-Nup96+ko03013//Nucleocytoplasmic transport	PSS02989.1|7.29e-282|Nuclear pore complex protein like [Actinidia chinensis var. chinensis]	GO:0009605//response to external stimulus;GO:0050896//response to stimulus;GO:0009959//negative gravitropism;GO:0009416//response to light stimulus;GO:0009628//response to abiotic stimulus;GO:0009630//gravitropism;GO:0009629//response to gravity;GO:0009314//response to radiation;GO:0009606//tropism;GO:0009639//response to red or far red light;GO:0043227//membrane-bounded organelle;GO:0043231//int…	sp|F4KGE8|GIL1_ARATH/2.17e-38/Protein GRAVITROPIC IN THE LIGHT 1 OS=Arabidopsis thaliana OX=3702 GN=GIL1 PE=1 SV=1
AVa19g01271	0.05	0.15	0	0.07	0.12	0.07	0.76	0.38	0.21	0.13	0.05	0	NA	NA	K13466//EIX receptor 1/2+ko04626//Plant-pathogen interaction	XP_021625122.1|2.21e-215|probably inactive leucine-rich repeat receptor-like protein kinase At3g28040 [Manihot esculenta]	GO:0016021//integral component of membrane;GO:0016020//membrane;GO:0031224//intrinsic component of membrane;GO:0110165//cellular anatomical entity;	sp|Q9SAC4|FB2_ARATH/5.97e-91/F-box protein At1g10780 OS=Arabidopsis thaliana OX=3702 GN=At1g10780 PE=2 SV=1
AVa19g01294	98.77	66.31	105.33	51.48	36.09	127.13	8.31	10.93	17.68	55.12	98.75	49.73	NA	NA	K14432//ABA responsive element binding factor+ko04075//Plant hormone signal transduction	PSS02845.1|2.59e-150|G-box-binding factor like [Actinidia chinensis var. chinensis]	GO:0009889//regulation of biosynthetic process;GO:0031326//regulation of cellular biosynthetic process;GO:0031325//positive regulation of cellular metabolic process;GO:0080090//regulation of primary metabolic process;GO:0031328//positive regulation of cellular biosynthetic process;GO:0009891//positive regulation of biosynthetic process;GO:0045935//positive regulation of nucleobase-containing comp…	sp|P42777|GBF4_ARATH/2.22e-27/G-box-binding factor 4 OS=Arabidopsis thaliana OX=3702 GN=GBF4 PE=1 SV=1
AVa19g01369	0.39	0.17	0.15	0.26	0.29	0.08	3.21	2.45	2.23	0.42	0.27	0.37	NA	Disease resistance protein (TIR-NBS-LRR class) family (best arabidopsis hit)	K00695//sucrose synthase [EC:2.4.1.13]+ko01100//Metabolic pathways+ko00500//Starch and sucrose metabolism+ko01110//Biosynthesis of secondary metabolites;K10406//kinesin family member C2/C3;K16226//disease resistance protein RPS4+ko04626//Plant-pathogen interaction;K23533//leucine-rich repeat and immunoglobulin-like domain-containing nogo receptor-interacting protein;K00695//sucrose synthase [EC:2…	PSS02600.1|0.0|TMV resistance protein like [Actinidia chinensis var. chinensis]	GO:0006952//defense response;GO:0006950//response to stress;GO:0023052//signaling;GO:0050896//response to stimulus;GO:0050794//regulation of cellular process;GO:0051716//cellular response to stimulus;GO:0050789//regulation of biological process;GO:0065007//biological regulation;GO:0007154//cell communication;GO:0007165//signal transduction;GO:0009987//cellular process;GO:0110165//cellular anatomi…	sp|V9M2S5|RPV1_VITRO/2.43e-129/Disease resistance protein RPV1 OS=Vitis rotundifolia OX=103349 GN=RPV1 PE=1 SV=1
AVa19g01516	0.25	1.21	0.14	0.2	0.74	0	4.88	3.3	1.77	0.62	0.71	0.12	NA	NA	K23260//scopoletin glucosyltransferase [EC:2.4.1.128]+ko00999//Biosynthesis of various plant secondary metabolites+ko01110//Biosynthesis of secondary metabolites	PSS02690.1|4.44e-313|Scopoletin glucosyltransferase [Actinidia chinensis var. chinensis]	GO:0008194//UDP-glycosyltransferase activity;GO:0016757//glycosyltransferase activity;GO:0016740//transferase activity;GO:0003824//catalytic activity;	sp|Q9AT54|SCGT_TOBAC/9.42e-190/Scopoletin glucosyltransferase OS=Nicotiana tabacum OX=4097 GN=TOGT1 PE=1 SV=1
AVa19g01524	6.95	8.86	13.27	4.03	5.34	18.88	1.89	2.05	3.08	7.17	8.95	5.52	NA	NA	NA	PSS02699.1|0.0|Filament-like plant protein [Actinidia chinensis var. chinensis]	NA	sp|Q9SLN1|FPP7_ARATH/9.13e-97/Filament-like plant protein 7 OS=Arabidopsis thaliana OX=3702 GN=FPP7 PE=3 SV=2
AVa20g00030	0	0	0	0	0	0.03	0.28	0.19	0.1	0.05	0.08	0	NA	NA	K05387//glutamate receptor, ionotropic, plant	CBI23990.3|0.0|unnamed protein product, partial [Vitis vinifera]	GO:0044057//regulation of system process;GO:0006937//regulation of muscle contraction;GO:0050789//regulation of biological process;GO:0051239//regulation of multicellular organismal process;GO:0065007//biological regulation;GO:0090257//regulation of muscle system process;GO:0006940//regulation of smooth muscle contraction;GO:0016021//integral component of membrane;GO:0016020//membrane;GO:0110165/…	sp|Q9C5V5|GLR28_ARATH/1.55e-257/Glutamate receptor 2.8 OS=Arabidopsis thaliana OX=3702 GN=GLR2.8 PE=2 SV=2
AVa20g00031	5.28	3.96	4.22	3.35	4.21	6.76	1.7	1.49	1.23	3.67	4.35	3.48	NA	NA	NA	XP_028052628.1|1.17e-165|uncharacterized protein At1g32220, chloroplastic-like isoform X1 [Camellia sinensis]	GO:0044237//cellular metabolic process;GO:1901004//ubiquinone-6 metabolic process;GO:1901006//ubiquinone-6 biosynthetic process;GO:0042181//ketone biosynthetic process;GO:0006743//ubiquinone metabolic process;GO:0044249//cellular biosynthetic process;GO:0042180//cellular ketone metabolic process;GO:1901663//quinone biosynthetic process;GO:0044281//small molecule metabolic process;GO:0044283//smal…	sp|Q9FVR6|Y1222_ARATH/1.33e-57/Uncharacterized protein At1g32220, chloroplastic OS=Arabidopsis thaliana OX=3702 GN=At1g32220 PE=1 SV=1
AVa20g00035	1.77	2.65	0.79	2.38	2.77	0.5	8.5	5.06	2.84	1.62	1.36	1.32	NA	NA	K09875//aquaporin SIP	PSS01051.1|9.13e-166|Aquaporin SIP2-1 like [Actinidia chinensis var. chinensis]	GO:0048588//developmental cell growth;GO:0009987//cellular process;GO:0022414//reproductive process;GO:0003006//developmental process involved in reproduction;GO:0048868//pollen tube development;GO:0009846//pollen germination;GO:0044706//multi-multicellular organism process;GO:0048589//developmental growth;GO:0000902//cell morphogenesis;GO:0000904//cell morphogenesis involved in differentiation;G…	sp|Q9M1K3|SIP21_ARATH/5.42e-101/Probable aquaporin SIP2-1 OS=Arabidopsis thaliana OX=3702 GN=SIP2-1 PE=2 SV=1
AVa20g00186	1.66	1.86	0.88	1.23	1.78	1.79	0.27	0.39	0.94	1.1	1.89	2.86	NA	NA	K03029//26S proteasome regulatory subunit N10+ko03050//Proteasome;K01834//2,3-bisphosphoglycerate-dependent phosphoglycerate mutase [EC:5.4.2.11]+ko00010//Glycolysis / Gluconeogenesis+ko01230//Biosynthesis of amino acids+ko01100//Metabolic pathways+ko01110//Biosynthesis of secondary metabolites+ko00260//Glycine, serine and threonine metabolism+ko01200//Carbon metabolism;K01213//galacturan 1,4-alp…	PSS01181.1|0.0|Myosin-11 like [Actinidia chinensis var. chinensis]	NA	sp|Q9AQW1|REL2_ORYSJ/1.65e-56/Protein ROLLING AND ERECT LEAF 2 OS=Oryza sativa subsp. japonica OX=39947 GN=REL2 PE=2 SV=1
AVa20g00212	4.87	5.86	33.56	6.89	2.59	20.04	0.44	0.15	1.54	20.93	14.91	11.42	AP2-EREBP	Malus x domestica AP2 domain class transcription factor (AP2D43) mRNA, complete cds	K09286//EREBP-like factor	PSS01204.1|2.67e-130|Dehydration-responsive element-binding protein [Actinidia chinensis var. chinensis]	GO:0110165//cellular anatomical entity;GO:0043227//membrane-bounded organelle;GO:0005634//nucleus;GO:0043231//intracellular membrane-bounded organelle;GO:0043229//intracellular organelle;GO:0043226//organelle;GO:0005622//intracellular anatomical structure;GO:1901363//heterocyclic compound binding;GO:0140110//transcription regulator activity;GO:0005488//binding;GO:0097159//organic cyclic compound …	sp|Q9LYD3|DREB3_ARATH/7.05e-68/Dehydration-responsive element-binding protein 3 OS=Arabidopsis thaliana OX=3702 GN=DREB3 PE=2 SV=1
AVa20g00243	0.14	0	0	0	0	0	3.74	0.37	0.36	0	0	0	MYB	NA	K17613//calcineurin-binding protein cabin-1;K22418//11beta/17beta-hydroxysteroid dehydrogenase [EC:1.1.1.146 1.1.1.-]	PSS01226.1|1.82e-176|Transcription factor MYB1R1 like [Actinidia chinensis var. chinensis]	GO:0043229//intracellular organelle;GO:0043226//organelle;GO:0043231//intracellular membrane-bounded organelle;GO:0043227//membrane-bounded organelle;GO:0110165//cellular anatomical entity;GO:0005622//intracellular anatomical structure;GO:0005634//nucleus;GO:0008270//zinc ion binding;GO:0046872//metal ion binding;GO:0097159//organic cyclic compound binding;GO:0043169//cation binding;GO:0043167//i…	sp|Q7XC57|MYBS3_ORYSJ/3.90e-44/Transcription factor MYBS3 OS=Oryza sativa subsp. japonica OX=39947 GN=MYBS3 PE=2 SV=1
AVa20g00272	1.08	1.16	1.31	1.9	1.81	3.35	0.39	0.66	0.42	0.92	1.4	1.25	NA	NA	K01193//beta-fructofuranosidase [EC:3.2.1.26]+ko01100//Metabolic pathways+ko00052//Galactose metabolism+ko00500//Starch and sucrose metabolism+ko01110//Biosynthesis of secondary metabolites	PSS01253.1|0.0|Beta-fructofuranosidase, insoluble isoenzyme like [Actinidia chinensis var. chinensis]	GO:0044238//primary metabolic process;GO:0071704//organic substance metabolic process;GO:0005975//carbohydrate metabolic process;GO:0008152//metabolic process;GO:0004553//hydrolase activity, hydrolyzing O-glycosyl compounds;GO:0016787//hydrolase activity;GO:0003824//catalytic activity;GO:0016798//hydrolase activity, acting on glycosyl bonds;	sp|Q43866|INV1_ARATH/2.15e-215/Beta-fructofuranosidase, insoluble isoenzyme CWINV1 OS=Arabidopsis thaliana OX=3702 GN=CWINV1 PE=1 SV=1
AVa20g00275	3.12	3.4	7.87	1.85	1.94	16.12	1.21	0.44	0.27	0.7	4.08	0.53	HSF	NA	K09419//heat shock transcription factor, other eukaryote;K09419//heat shock transcription factor, other eukaryote	PSS01256.1|5.91e-228|Heat shock factor protein [Actinidia chinensis var. chinensis]	GO:0005634//nucleus;GO:0043229//intracellular organelle;GO:0043231//intracellular membrane-bounded organelle;GO:0043227//membrane-bounded organelle;GO:0110165//cellular anatomical entity;GO:0043226//organelle;GO:0005622//intracellular anatomical structure;GO:0003677//DNA binding;GO:0043565//sequence-specific DNA binding;GO:0140110//transcription regulator activity;GO:0005488//binding;GO:0097159//…	sp|P41152|HSF30_SOLPE/1.21e-118/Heat shock factor protein HSF30 OS=Solanum peruvianum OX=4082 GN=HSF30 PE=2 SV=1
AVa20g00448	5.85	3.78	6.62	4.34	3.69	5.92	2.34	1.49	1.92	6.05	5.05	7.15	NA	NA	K10886//DNA-repair protein XRCC4+ko03450//Non-homologous end-joining;K10886//DNA-repair protein XRCC4+ko03450//Non-homologous end-joining;K10886//DNA-repair protein XRCC4+ko03450//Non-homologous end-joining	PSS01400.1|2.62e-98|DNA repair protein [Actinidia chinensis var. chinensis]	GO:0050896//response to stimulus;GO:0044260//cellular macromolecule metabolic process;GO:0051716//cellular response to stimulus;GO:0006281//DNA repair;GO:0006302//double-strand break repair;GO:0065007//biological regulation;GO:0010212//response to ionizing radiation;GO:0046483//heterocycle metabolic process;GO:0008152//metabolic process;GO:0043085//positive regulation of catalytic activity;GO:005…	sp|Q682V0|XRCC4_ARATH/2.55e-50/DNA repair protein XRCC4 OS=Arabidopsis thaliana OX=3702 GN=XRCC4 PE=1 SV=2
AVa20g00485	0.43	0.23	0	0.24	0.23	0.65	7.45	5.1	1.86	0.85	0.43	0.42	NA	NA	NA	PSS01430.1|9.76e-130|Acyl-CoA N-acyltransferase protein [Actinidia chinensis var. chinensis]	GO:0008080//N-acetyltransferase activity;GO:0003824//catalytic activity;GO:0016746//acyltransferase activity;GO:0016740//transferase activity;GO:0016747//acyltransferase activity, transferring groups other than amino-acyl groups;GO:0016407//acetyltransferase activity;GO:0016410//N-acyltransferase activity;	NA
AVa20g00548	0.09	0	0	0.05	0.1	0.1	1.17	1.21	0.49	0.05	0	0.37	NA	NA	K03444//MFS transporter, SP family, ERD6-like sugar transporter;K03444//MFS transporter, SP family, ERD6-like sugar transporter	PSS01471.1|4.42e-309|Sugar transporter ERD6-like [Actinidia chinensis var. chinensis]	GO:0006810//transport;GO:0015698//inorganic anion transport;GO:0006811//ion transport;GO:0006820//anion transport;GO:0006817//phosphate ion transport;GO:0051179//localization;GO:0051234//establishment of localization;GO:0110165//cellular anatomical entity;GO:0031224//intrinsic component of membrane;GO:0016021//integral component of membrane;GO:0016020//membrane;GO:0005215//transporter activity;GO…	sp|Q8LBI9|EDL16_ARATH/2.69e-215/Sugar transporter ERD6-like 16 OS=Arabidopsis thaliana OX=3702 GN=At5g18840 PE=2 SV=2
AVa20g00636	3.26	3.36	1.75	4.64	2.89	4.19	29.72	23.61	16.96	8.14	5.82	7.47	WRKY	NA	K12835//ATP-dependent RNA helicase DDX42 [EC:3.6.4.13]+ko03040//Spliceosome;K18835//WRKY transcription factor 2+ko04626//Plant-pathogen interaction;K18834//WRKY transcription factor 1+ko04626//Plant-pathogen interaction;K13424//WRKY transcription factor 33+ko04016//MAPK signaling pathway - plant+ko04626//Plant-pathogen interaction	PSS01542.1|9.83e-176|WRKY transcription factor [Actinidia chinensis var. chinensis]	GO:0005634//nucleus;GO:0043229//intracellular organelle;GO:0005622//intracellular anatomical structure;GO:0043227//membrane-bounded organelle;GO:0110165//cellular anatomical entity;GO:0043226//organelle;GO:0043231//intracellular membrane-bounded organelle;GO:0043565//sequence-specific DNA binding;GO:0003700//DNA-binding transcription factor activity;GO:1901363//heterocyclic compound binding;GO:00…	sp|Q9FGZ4|WRK48_ARATH/6.88e-50/Probable WRKY transcription factor 48 OS=Arabidopsis thaliana OX=3702 GN=WRKY48 PE=2 SV=1
AVa20g00737	0.08	0.06	0.14	0.14	0	0	1.43	0.56	0.96	0	0.32	0.25	E2F-DP	NA	K06620//transcription factor E2F3	PSS01609.1|6.68e-310|Transcription factor E2FA like [Actinidia chinensis var. chinensis]	GO:0010556//regulation of macromolecule biosynthetic process;GO:0006357//regulation of transcription by RNA polymerase II;GO:0050789//regulation of biological process;GO:0009889//regulation of biosynthetic process;GO:0006355//regulation of transcription, DNA-templated;GO:0009987//cellular process;GO:0080090//regulation of primary metabolic process;GO:1903506//regulation of nucleic acid-templated …	sp|Q9FNY0|E2FA_ARATH/3.88e-150/Transcription factor E2FA OS=Arabidopsis thaliana OX=3702 GN=E2FA PE=1 SV=1
AVa20g00774	0.2	0.52	0.55	0.88	0.45	0.39	3.38	1.42	0.73	0.65	0.63	0.26	NA	NA	K13412//calcium-dependent protein kinase [EC:2.7.11.1]+ko04626//Plant-pathogen interaction	PSS01640.1|0.0|Calcium-dependent protein kinase [Actinidia chinensis var. chinensis]	GO:0099080//supramolecular complex;GO:0043228//non-membrane-bounded organelle;GO:0043229//intracellular organelle;GO:0043226//organelle;GO:0005856//cytoskeleton;GO:0099513//polymeric cytoskeletal fiber;GO:0110165//cellular anatomical entity;GO:0005737//cytoplasm;GO:0099512//supramolecular fiber;GO:0099081//supramolecular polymer;GO:0043232//intracellular non-membrane-bounded organelle;GO:0015630/…	sp|Q06850|CDPK1_ARATH/9.55e-246/Calcium-dependent protein kinase 1 OS=Arabidopsis thaliana OX=3702 GN=CPK1 PE=1 SV=1
AVa20g00807	4.14	2.58	4.15	3.24	3.47	3.59	9.34	8.69	7.66	1.92	4.16	2.26	NA	NA	K13091//RNA-binding protein 23/39;K13091//RNA-binding protein 23/39;K13091//RNA-binding protein 23/39	PSS15822.1|6.78e-154|Binding partner of like [Actinidia chinensis var. chinensis]	GO:0097159//organic cyclic compound binding;GO:0005488//binding;GO:0003723//RNA binding;GO:0003676//nucleic acid binding;GO:1901363//heterocyclic compound binding;	sp|Q9LFD5|BPA1_ARATH/3.80e-42/Binding partner of ACD11 1 OS=Arabidopsis thaliana OX=3702 GN=BPA1 PE=1 SV=1
AVa20g00901	11.36	13.37	1.01	4.45	8.57	2.55	38.34	42.06	57.56	3.3	10.65	5.13	NA	NA	K16297//serine carboxypeptidase-like clade II [EC:3.4.16.-]	PSS01729.1|0.0|Serine carboxypeptidase-like [Actinidia chinensis var. chinensis]	GO:0016021//integral component of membrane;GO:0016020//membrane;GO:0110165//cellular anatomical entity;GO:0005576//extracellular region;GO:0031224//intrinsic component of membrane;GO:0008238//exopeptidase activity;GO:0016787//hydrolase activity;GO:0017171//serine hydrolase activity;GO:0003824//catalytic activity;GO:0008236//serine-type peptidase activity;GO:0008233//peptidase activity;GO:0004185/…	sp|Q93Y09|SCP45_ARATH/3.34e-222/Serine carboxypeptidase-like 45 OS=Arabidopsis thaliana OX=3702 GN=SCPL45 PE=2 SV=1
AVa20g01014	44.83	52.34	17.07	43.33	37.24	36.52	61.88	74.8	70.12	14.07	26.7	36.6	NA	NA	K00942//guanylate kinase [EC:2.7.4.8]+ko00230//Purine metabolism+ko01100//Metabolic pathways;K00942//guanylate kinase [EC:2.7.4.8]+ko00230//Purine metabolism+ko01100//Metabolic pathways	PSS01811.1|8.96e-268|Guanylate kinase, partial [Actinidia chinensis var. chinensis]	GO:0032553//ribonucleotide binding;GO:0005524//ATP binding;GO:0000166//nucleotide binding;GO:0097367//carbohydrate derivative binding;GO:0032559//adenyl ribonucleotide binding;GO:0036094//small molecule binding;GO:1901363//heterocyclic compound binding;GO:0016772//transferase activity, transferring phosphorus-containing groups;GO:0035639//purine ribonucleoside triphosphate binding;GO:0016776//pho…	sp|Q9M682|GMK2_ARATH/6.02e-149/Guanylate kinase 2 OS=Arabidopsis thaliana OX=3702 GN=GK-2 PE=2 SV=1
AVa20g01027	1.94	4.29	0.34	1.8	0.57	1.89	4.28	2.08	4.68	3.17	2.23	2.86	NA	NA	K15042//importin subunit alpha-6/7+ko03013//Nucleocytoplasmic transport	PSS35980.1|1.71e-17|Cytidylate kinase [Actinidia chinensis var. chinensis]	GO:0003824//catalytic activity;GO:0016301//kinase activity;GO:0016772//transferase activity, transferring phosphorus-containing groups;GO:0016740//transferase activity;	NA
AVa20g01141	0.38	0.27	0.17	0.65	0.65	0.26	1.01	0.62	0.62	0.28	0.29	0.19	CPP	NA	K21776//protein lin-54	PSS01894.1|0.0|Protein tesmin/TSO1-like [Actinidia chinensis var. chinensis]	GO:0043226//organelle;GO:0005622//intracellular anatomical structure;GO:0110165//cellular anatomical entity;GO:0043227//membrane-bounded organelle;GO:0043231//intracellular membrane-bounded organelle;GO:0043229//intracellular organelle;GO:0005634//nucleus;	sp|Q9SZD1|TCX5_ARATH/1.51e-182/Protein tesmin/TSO1-like CXC 5 OS=Arabidopsis thaliana OX=3702 GN=TCX5 PE=1 SV=1
AVa20g01144	0.61	0.8	0.44	0.58	0.47	0.2	0.91	4.37	2.83	0.18	0.92	0.36	NA	NA	K04392//Ras-related C3 botulinum toxin substrate 1+ko04145//Phagosome	PSS01898.1|2.56e-148|Rac-like GTP-binding protein [Actinidia chinensis var. chinensis]	GO:0050789//regulation of biological process;GO:0023052//signaling;GO:0009987//cellular process;GO:0050896//response to stimulus;GO:0051716//cellular response to stimulus;GO:0007154//cell communication;GO:0035556//intracellular signal transduction;GO:0007264//small GTPase mediated signal transduction;GO:0007165//signal transduction;GO:0065007//biological regulation;GO:0050794//regulation of cellu…	sp|O82480|RAC7_ARATH/3.06e-130/Rac-like GTP-binding protein ARAC7 OS=Arabidopsis thaliana OX=3702 GN=ARAC7 PE=1 SV=1
AVa20g01168	3.24	5.63	6.14	4.02	2.92	6.66	11.82	10.88	14.19	5.3	7.69	5.56	NA	NA	NA	PSS01916.1|0.0|Glycerate 2-kinase [Actinidia chinensis var. chinensis]	GO:0016301//kinase activity;GO:0016740//transferase activity;GO:0003824//catalytic activity;GO:0016772//transferase activity, transferring phosphorus-containing groups;	sp|Q8RX56|UNC13_ARATH/4.57e-141/Protein unc-13 homolog OS=Arabidopsis thaliana OX=3702 GN=PATROL1 PE=2 SV=1
AVa20g01170	0.19	0.59	0.97	0.29	0.63	1.08	0.12	0.03	0.06	0.39	0.52	0.32	NA	Lycopersicon esculentum ToMV-resistance locus, Tm-2 resistance allele, complete cds.	K13457//disease resistance protein RPM1+ko04626//Plant-pathogen interaction;K13457//disease resistance protein RPM1+ko04626//Plant-pathogen interaction;K13457//disease resistance protein RPM1+ko04626//Plant-pathogen interaction	PSS01917.1|0.0|Disease resistance protein like [Actinidia chinensis var. chinensis]	GO:0006952//defense response;GO:0006950//response to stress;GO:0050896//response to stimulus;GO:0032553//ribonucleotide binding;GO:0043531//ADP binding;GO:0032555//purine ribonucleotide binding;GO:0043167//ion binding;GO:0017076//purine nucleotide binding;GO:0036094//small molecule binding;GO:0043168//anion binding;GO:0097159//organic cyclic compound binding;GO:0030554//adenyl nucleotide binding;…	sp|Q5MLE9|TM2NV_SOLLC/8.35e-160/ToMV resistant protein Tm-2 netted virescent OS=Solanum lycopersicum OX=4081 GN=Tm-2nv PE=1 SV=1
[truncated: 1,202 more rows]

## Sheet: S3
Supplementary Table S3. PR and RKs in 1781 DEGs
Type	ID	HY_Psa_1	HY_Psa_2	HY_Psa_3	HY_ck_1	HY_ck_2	HY_ck_3	A. valvata_Psa_1	A. valvata_Psa_2	A. valvata_Psa_3	A. valvata_ck_1	A. valvata_ck_2	A. valvata_ck_3	desc_tf	desc_prg	desc_kegg	desc_nr	desc_go	custom_str_Swissprot
[truncated: 32 more rows]

## Sheet: S4
Supplementary Table S4. Summary of metabolome and K-means clustering results
Index	Sub class	Class I	HY_Psa_1	HY_Psa_2	HY_Psa_3	HY_ck_1	HY_ck_2	HY_ck_3	A. valvata_Psa_1	A. valvata_Psa_2	A. valvata_Psa_3	A. valvata_ck_1	A. valvata_ck_2	A. valvata_ck_3
[truncated: 1,229 more rows]

## Sheet: S5
Supplementary Table S5. Information of 31 DAMs
[truncated: 32 more rows]

[truncated: 5 more sheets: S6, S7, S8, S9, S10]
